# Supplementary material for: Rapid prediction of antibiotic resistance in Enterobacter cloacae complex using whole-genome and metagenomic sequencing
Source: mSystems. 2025 Jun 12;10(7):e00584-25. doi: 10.1128/msystems.00584-25 (PMC12282082; doi:10.1128/msystems.00584-25)
Supplement: Supplemental tables — Tables S1 to S9. [file msystems.00584-25-s0002.xlsx]

## Sheet: Table S1
Supplementary Table 1. The respective numbers of resistant and susceptible strains used in this study.
Antibiotic	Species	all-re-test(R|S)	Public database(R|S)	Re-test of Shanghai Children's Hospital (R|S)	Shanghai Children's Hospital(R|S)	Resistant rate (%)
IPM	Enterobacter cloacae complex	176|470	132|398	44|72	45|71	27.24
	Enterobacter hormaechei	154|376	110|331	44|45	43|46	29.06
	Enterobacter roggenkampii	6|25	6|23	0|2	0|2	19.35
	Enterobacter asburiae	5|21	5|16	0|5	0|5	19.23
	Enterobacter cloacae	4|13	4|5	0|8	0|8	23.53
	Enterobacter kobei	4|13	4|11	0|2	1|1	23.53
	Enterobacter ludwigii	2|8	2|5	0|3	0|3	20
	Enterobacter bugandensis	1|6	1|3	0|3	0|3	14.29
	Other	0|8	0|4	0|4	1|3	0
MEM	Enterobacter cloacae complex	170|239	124|168	46|71	47|70	41.56
	Enterobacter hormaechei	147|157	101|113	46|44	45|45	48.36
	Enterobacter roggenkampii	6|29	6|27	0|2	0|2	17.14
	Enterobacter cloacae	4|13	4|5	0|8	0|8	23.53
	Enterobacter asburiae	6|10	6|5	0|5	0|5	37.5
	Enterobacter kobei	4|11	4|9	0|2	1|1	26.67
	Enterobacter ludwigii	1|9	1|6	0|3	0|3	10
	Enterobacter bugandensis	1|4	1|1	0|3	0|3	20
	Other	1|6	1|2	0|4	1|3	14.29
CIP	Enterobacter cloacae complex	256|433	229|348	27|85	27|86	37.16
	Enterobacter hormaechei	208|337	191|268	17|69	17|69	38.17
	Enterobacter roggenkampii	12|24	10|24	2|0	2|0	33.33
	Enterobacter asburiae	11|19	11|15	0|4	0|5	36.67
	Enterobacter kobei	7|19	7|17	0|2	0|2	26.92
	Enterobacter cloacae	9|9	4|6	5|3	5|3	50
	Enterobacter ludwigii	3|12	3|9	0|3	0|3	20
	Enterobacter bugandensis	0|8	0|5	0|3	0|3	0
	Other	6|5	3|4	3|1	3|1	54.55
LEV	Enterobacter cloacae complex	131|248	109|159	22|89	22|89	34.56
	Enterobacter hormaechei	106|188	92|115	14|73	14|73	36.05
	Enterobacter roggenkampii	6|12	4|12	2|0	2|0	33.33
	Enterobacter kobei	4|14	4|12	0|2	0|2	22.22
	Enterobacter cloacae	7|9	2|6	5|3	5|3	43.75
	Enterobacter asburiae	5|10	5|6	0|4	0|4	33.33
	Enterobacter ludwigii	0|8	0|5	0|3	0|3	0
	Enterobacter bugandensis	0|5	0|2	0|3	0|3	0
	Other	3|2	2|1	1|1	1|1	60
SXT	Enterobacter cloacae complex	140|213	79|161	61|52	58|56	39.66
	Enterobacter hormaechei	117|145	66|109	51|36	48|40	44.66
	Enterobacter roggenkampii	5|26	3|26	2|0	2|0	16.13
	Enterobacter cloacae	8|7	3|4	5|3	5|3	53.33
	Enterobacter asburiae	5|9	5|4	0|5	0|5	35.71
	Enterobacter kobei	3|10	2|9	1|1	1|1	23.08
	Enterobacter ludwigii	0|8	0|5	0|3	0|3	0
	Enterobacter bugandensis	0|5	0|2	0|3	0|3	0
	Other	2|3	0|2	2|1	2|1	40
Note: R, resistant; S, susceptible.

## Sheet: Table S2
Supplementary Table 2. Information of Enterobacter cloacae complex genomes downloaded from public database and collected from Children's Hospital of Shanghai.
Strain ID	Culture	ANI	MLST	Geographic_location	Collection_time	Isolation_source	imipenem	meropenem	ciprofloxacin	levofloxacin	trimethoprim-sulfamethoxazole
GCA_024599655.1	Enterobacter asburiae	Enterobacter asburiae	Unknown	South Africa: Pretoria	2020	-	I	R	R	R	R
GCA_032330635.1	Enterobacter asburiae	Enterobacter asburiae	252	USA:Boston	2022	tracheal aspirate	NA	S	R	R	R
GCA_033726975.1	Enterobacter asburiae	Enterobacter asburiae	252	USA:Boston	2023	urine	NA	R	R	R	R
GCA_033726715.1	Enterobacter asburiae	Enterobacter asburiae	24	USA:Boston	2023	Rectal	NA	R	S	S	S
61645.207	Enterobacter asburiae	Enterobacter asburiae	252	USA:Boston	2015	bronchial washings	NA	S	R	R	S
61645.48	Enterobacter asburiae	Enterobacter roggenkampii	596	New Jersey	2006	-	R	R	R	I	S
61645.208	Enterobacter asburiae	Enterobacter roggenkampii	422	USA:Boston	2016	urine	NA	S	S	S	S
61645.43	Enterobacter asburiae	Enterobacter asburiae	24	Pennsylvania	2011	-	R	R	R	I	NA
61645.49	Enterobacter asburiae	Enterobacter roggenkampii	606	New York City	2012	-	R	R	I	I	NA
61645.44	Enterobacter asburiae	Enterobacter roggenkampii	595	Florida	2012	-	S	S	R	I	S
61645.45	Enterobacter asburiae	Enterobacter asburiae	252	Florida	2012	-	R	R	R	I	S
61645.50	Enterobacter asburiae	Enterobacter roggenkampii	605	Florida	2012	-	R	R	R	I	S
61645.46	Enterobacter asburiae	Enterobacter roggenkampii	605	Florida	2012	-	R	R	R	I	S
61645.42	Enterobacter asburiae	Enterobacter roggenkampii	595	Florida	2010	Excreted bodily substance	R	R	R	I	S
61645.209	Enterobacter asburiae	Enterobacter roggenkampii	515	USA:Boston	2016	urine	NA	S	I	I	S
61645.210	Enterobacter asburiae	Enterobacter roggenkampii	596	USA:Boston	2017	bronchial alveolar lavage	NA	S	S	S	S
61645.53	Enterobacter asburiae	Enterobacter roggenkampii	523	New York City	2013	-	S	S	I	I	S
61645.47	Enterobacter asburiae	Enterobacter roggenkampii	466	Florida	2014	-	S	S	I	I	S
61645.51	Enterobacter asburiae	Enterobacter chengduensis	598	New York City	2014	-	I	I	R	I	NA
61645.52	Enterobacter asburiae	Enterobacter chengduensis	598	New York City	2014	-	I	R	R	I	NA
61645.211	Enterobacter asburiae	Enterobacter roggenkampii	466	USA:Boston	2016	urine	I	S	R	R	S
61645.212	Enterobacter asburiae	Enterobacter asburiae	252	United States	2014-11-17	Urine	R	R	R	R	R
61645.87	Enterobacter asburiae	Enterobacter asburiae	610	Colombia	2014	urine	R	NA	I	S	NA
61645.76	Enterobacter asburiae	Enterobacter roggenkampii	96	Spain	2010	-	NA	NA	NA	NA	NA
61645.77	Enterobacter asburiae	Enterobacter roggenkampii	515	United States	2011	-	NA	NA	NA	NA	NA
61645.78	Enterobacter asburiae	Enterobacter roggenkampii	523	Venezuela	2012	-	NA	NA	NA	NA	NA
61645.79	Enterobacter asburiae	Enterobacter roggenkampii	526	Venezuela	2013	-	NA	NA	NA	NA	NA
GCA_014840875.1	Enterobacter cloacae	Enterobacter cloacae	84	Pakistan	2015	blood	R	R	I	S	R
GCA_020540925.1	Enterobacter cloacae	Enterobacter cloacae	2200	South Africa: Pretoria	2020-12-10	rectal swab of pregnant women	R	R	NA	NA	NA
GCA_024706725.1	Enterobacter cloacae	Enterobacter cloacae	2100	South Africa: Pretoria	2020	intravenous catheter	S	R	R	R	R
GCA_031776635.1	Enterobacter cloacae	Enterobacter cloacae	1525	USA:Boston	2022	urine	NA	S	S	S	S
GCA_032337615.1	Enterobacter cloacae	Enterobacter cloacae	Unknown	USA:Boston	2022	urine	NA	S	R	I	R
GCA_032336445.1	Enterobacter cloacae	Enterobacter cloacae	1746	USA:Boston	2023	urine	NA	S	S	S	S
GCA_032335295.1	Enterobacter cloacae	Enterobacter cloacae	Unknown	USA:Boston	2023	sputum	NA	S	S	S	S
550.3491	Enterobacter cloacae	Enterobacter hormaechei	106	-	-	-	NA	NA	NA	NA	NA
550.3492	Enterobacter cloacae	Enterobacter hormaechei	133	-	-	-	NA	NA	NA	NA	NA
550.3493	Enterobacter cloacae	Enterobacter hormaechei	78	-	-	-	NA	NA	NA	NA	NA
550.3496	Enterobacter cloacae	Enterobacter hormaechei	118	-	-	-	NA	NA	NA	NA	NA
550.3494	Enterobacter cloacae	Enterobacter hormaechei	124	-	-	-	NA	NA	NA	NA	NA
550.3495	Enterobacter cloacae	Enterobacter hormaechei	264	-	-	-	NA	NA	NA	NA	NA
550.3497	Enterobacter cloacae	Enterobacter hormaechei	310	-	-	-	NA	NA	NA	NA	NA
550.3498	Enterobacter cloacae	Enterobacter hormaechei	135	-	-	-	NA	NA	NA	NA	NA
550.3499	Enterobacter cloacae	Enterobacter hormaechei	94	-	-	-	NA	NA	NA	NA	NA
550.3500	Enterobacter cloacae	Enterobacter hormaechei	118	-	-	-	NA	NA	NA	NA	NA
550.3501	Enterobacter cloacae	Enterobacter hormaechei	118	-	-	-	NA	NA	NA	NA	NA
550.3502	Enterobacter cloacae	Enterobacter hormaechei	133	-	-	-	NA	NA	NA	NA	NA
550.3503	Enterobacter cloacae	Enterobacter ludwigii	253	-	-	-	NA	NA	NA	NA	NA
550.3504	Enterobacter cloacae	Enterobacter hormaechei	286	-	-	-	NA	NA	NA	NA	NA
550.3506	Enterobacter cloacae	Enterobacter ludwigii	253	-	-	-	NA	NA	NA	NA	NA
550.3505	Enterobacter cloacae	Enterobacter hormaechei	756	-	-	-	NA	NA	NA	NA	NA
550.3507	Enterobacter cloacae	Enterobacter hormaechei	50	-	-	-	NA	NA	NA	NA	NA
550.3508	Enterobacter cloacae	Enterobacter hormaechei	50	-	-	-	NA	NA	NA	NA	NA
550.3509	Enterobacter cloacae	Enterobacter hormaechei	90	-	-	-	NA	NA	NA	NA	NA
550.3512	Enterobacter cloacae	Enterobacter hormaechei	418	-	-	-	NA	NA	NA	NA	NA
550.3510	Enterobacter cloacae	Enterobacter hormaechei	133	-	-	-	NA	NA	NA	NA	NA
550.3511	Enterobacter cloacae	Enterobacter hormaechei	50	-	-	-	NA	NA	NA	NA	NA
550.3514	Enterobacter cloacae	Enterobacter hormaechei	94	-	-	-	NA	NA	NA	NA	NA
550.3513	Enterobacter cloacae	Enterobacter hormaechei	94	-	-	-	NA	NA	NA	NA	NA
550.3515	Enterobacter cloacae	Enterobacter hormaechei	124	-	-	-	NA	NA	NA	NA	NA
550.3516	Enterobacter cloacae	Enterobacter hormaechei	145	-	-	-	NA	NA	NA	NA	NA
550.3517	Enterobacter cloacae	Enterobacter hormaechei	94	-	-	-	NA	NA	NA	NA	NA
550.3518	Enterobacter cloacae	Enterobacter hormaechei	45	-	-	-	NA	NA	NA	NA	NA
550.3519	Enterobacter cloacae	Enterobacter hormaechei	175	-	-	-	NA	NA	NA	NA	NA
550.3521	Enterobacter cloacae	Enterobacter hormaechei	168	-	-	-	NA	NA	NA	NA	NA
550.3520	Enterobacter cloacae	Enterobacter hormaechei	278	-	-	-	NA	NA	NA	NA	NA
550.3522	Enterobacter cloacae	Enterobacter hormaechei	335	-	-	-	NA	NA	NA	NA	NA
550.3523	Enterobacter cloacae	Enterobacter hormaechei	Unknown	-	-	-	NA	NA	NA	NA	NA
550.3524	Enterobacter cloacae	Enterobacter hormaechei	1283	-	-	-	NA	NA	NA	NA	NA
550.3526	Enterobacter cloacae	Enterobacter hormaechei	168	-	-	-	NA	NA	NA	NA	NA
550.3525	Enterobacter cloacae	Enterobacter cloacae	757	-	-	-	NA	NA	NA	NA	NA
550.3527	Enterobacter cloacae	Enterobacter hormaechei	175	-	-	-	NA	NA	NA	NA	NA
550.3528	Enterobacter cloacae	Enterobacter hormaechei	78	-	-	-	NA	NA	NA	NA	NA
550.3529	Enterobacter cloacae	Enterobacter hormaechei	764	-	-	-	NA	NA	NA	NA	NA
550.3530	Enterobacter cloacae	Enterobacter kobei	2485	-	-	-	NA	NA	NA	NA	NA
550.3531	Enterobacter cloacae	Enterobacter hormaechei	286	-	-	-	NA	NA	NA	NA	NA
550.3532	Enterobacter cloacae	Enterobacter hormaechei	278	-	-	-	NA	NA	NA	NA	NA
550.3533	Enterobacter cloacae	Enterobacter hormaechei	97	-	-	-	NA	NA	NA	NA	NA
550.3534	Enterobacter cloacae	Enterobacter hormaechei	141	-	-	-	NA	NA	NA	NA	NA
550.3535	Enterobacter cloacae	Enterobacter hormaechei	168	-	-	-	NA	NA	NA	NA	NA
550.3536	Enterobacter cloacae	Enterobacter hormaechei	104	-	-	-	NA	NA	NA	NA	NA
550.3537	Enterobacter cloacae	Enterobacter hormaechei	758	-	-	-	NA	NA	NA	NA	NA
550.3538	Enterobacter cloacae	Enterobacter hormaechei	108	-	-	-	NA	NA	NA	NA	NA
550.3539	Enterobacter cloacae	Enterobacter hormaechei	97	-	-	-	NA	NA	NA	NA	NA
550.3540	Enterobacter cloacae	Enterobacter kobei	759	-	-	-	NA	NA	NA	NA	NA
550.3541	Enterobacter cloacae	Enterobacter hormaechei	1086	-	-	-	NA	NA	NA	NA	NA
550.3542	Enterobacter cloacae	Enterobacter hormaechei	175	-	-	-	NA	NA	NA	NA	NA
550.3543	Enterobacter cloacae	Enterobacter hormaechei	104	-	-	-	NA	NA	NA	NA	NA
550.3544	Enterobacter cloacae	Enterobacter hormaechei	133	-	-	-	NA	NA	NA	NA	NA
550.3549	Enterobacter cloacae	Enterobacter hormaechei	133	-	-	-	NA	NA	NA	NA	NA
550.3554	Enterobacter cloacae	Enterobacter hormaechei	102	-	-	-	NA	NA	NA	NA	NA
550.3545	Enterobacter cloacae	Enterobacter hormaechei	62	-	-	-	NA	NA	NA	NA	NA
550.3546	Enterobacter cloacae	Enterobacter hormaechei	45	-	-	-	NA	NA	NA	NA	NA
550.3548	Enterobacter cloacae	Enterobacter hormaechei	133	-	-	-	NA	NA	NA	NA	NA
550.3547	Enterobacter cloacae	Enterobacter hormaechei	133	-	-	-	NA	NA	NA	NA	NA
550.3552	Enterobacter cloacae	Enterobacter cloacae	760	-	-	-	NA	NA	NA	NA	NA
550.3550	Enterobacter cloacae	Enterobacter hormaechei	108	-	-	-	NA	NA	NA	NA	NA
550.3553	Enterobacter cloacae	Enterobacter hormaechei	310	-	-	-	NA	NA	NA	NA	NA
550.3551	Enterobacter cloacae	Enterobacter cloacae	765	-	-	-	NA	NA	NA	NA	NA
550.3555	Enterobacter cloacae	Enterobacter hormaechei	762	-	-	-	NA	NA	NA	NA	NA
550.3556	Enterobacter cloacae	Enterobacter hormaechei	762	-	-	-	NA	NA	NA	NA	NA
550.3557	Enterobacter cloacae	Enterobacter hormaechei	763	-	-	-	NA	NA	NA	NA	NA
550.3558	Enterobacter cloacae	Enterobacter hormaechei	108	-	-	-	NA	NA	NA	NA	NA
550.3559	Enterobacter cloacae	Enterobacter hormaechei	145	-	-	-	NA	NA	NA	NA	NA
550.3560	Enterobacter cloacae	Enterobacter hormaechei	102	-	-	-	NA	NA	NA	NA	NA
550.3561	Enterobacter cloacae	Enterobacter hormaechei	108	-	-	-	NA	NA	NA	NA	NA
550.3562	Enterobacter cloacae	Enterobacter hormaechei	108	-	-	-	NA	NA	NA	NA	NA
550.3563	Enterobacter cloacae	Enterobacter hormaechei	145	-	-	-	NA	NA	NA	NA	NA
550.3564	Enterobacter cloacae	Enterobacter hormaechei	568	-	-	-	NA	NA	NA	NA	NA
550.3565	Enterobacter cloacae	Enterobacter hormaechei	145	-	-	-	NA	NA	NA	NA	NA
550.3566	Enterobacter cloacae	Enterobacter hormaechei	175	-	-	-	NA	NA	NA	NA	NA
550.3567	Enterobacter cloacae	Enterobacter hormaechei	104	-	-	-	NA	NA	NA	NA	NA
550.3568	Enterobacter cloacae	Enterobacter hormaechei	135	-	-	-	NA	NA	NA	NA	NA
550.3570	Enterobacter cloacae	Enterobacter hormaechei	135	-	-	-	NA	NA	NA	NA	NA
550.3571	Enterobacter cloacae	Enterobacter hormaechei	145	-	-	-	NA	NA	NA	NA	NA
550.3572	Enterobacter cloacae	Enterobacter hormaechei	145	-	-	-	NA	NA	NA	NA	NA
550.3573	Enterobacter cloacae	Enterobacter cloacae	760	-	-	-	NA	NA	NA	NA	NA
550.3574	Enterobacter cloacae	Enterobacter hormaechei	135	-	-	-	NA	NA	NA	NA	NA
550.3575	Enterobacter cloacae	Enterobacter hormaechei	133	-	-	-	NA	NA	NA	NA	NA
550.3576	Enterobacter cloacae	Enterobacter hormaechei	133	-	-	-	NA	NA	NA	NA	NA
550.3579	Enterobacter cloacae	Enterobacter hormaechei	233	-	-	-	NA	NA	NA	NA	NA
550.3578	Enterobacter cloacae	Enterobacter hormaechei	175	-	-	-	NA	NA	NA	NA	NA
550.3581	Enterobacter cloacae	Enterobacter cloacae	2118	-	-	-	NA	NA	NA	NA	NA
550.3580	Enterobacter cloacae	Enterobacter hormaechei	597	-	-	-	NA	NA	NA	NA	NA
550.3591	Enterobacter cloacae	Enterobacter hormaechei	550	-	-	-	NA	NA	NA	NA	NA
550.3582	Enterobacter cloacae	Enterobacter hormaechei	175	-	-	-	NA	NA	NA	NA	NA
550.3585	Enterobacter cloacae	Enterobacter hormaechei	128	-	-	-	NA	NA	NA	NA	NA
550.3594	Enterobacter cloacae	Enterobacter hormaechei	728	-	-	-	NA	NA	NA	NA	NA
550.3593	Enterobacter cloacae	Enterobacter hormaechei	114	-	-	-	NA	NA	NA	NA	NA
550.3586	Enterobacter cloacae	Enterobacter hormaechei	133	-	-	-	NA	NA	NA	NA	NA
550.3584	Enterobacter cloacae	Enterobacter hormaechei	461	-	-	-	NA	NA	NA	NA	NA
550.3595	Enterobacter cloacae	Enterobacter hormaechei	108	-	-	-	NA	NA	NA	NA	NA
550.3592	Enterobacter cloacae	Enterobacter hormaechei	2078	-	-	-	NA	NA	NA	NA	NA
550.3587	Enterobacter cloacae	Enterobacter hormaechei	764	-	-	-	NA	NA	NA	NA	NA
550.3588	Enterobacter cloacae	Enterobacter hormaechei	144	-	-	-	NA	NA	NA	NA	NA
550.3590	Enterobacter cloacae	Enterobacter hormaechei	145	-	-	-	NA	NA	NA	NA	NA
550.3596	Enterobacter cloacae	Enterobacter hormaechei	278	-	-	-	NA	NA	NA	NA	NA
550.3598	Enterobacter cloacae	Enterobacter hormaechei	761	-	-	-	NA	NA	NA	NA	NA
550.3597	Enterobacter cloacae	Enterobacter hormaechei	133	-	-	-	NA	NA	NA	NA	NA
550.3599	Enterobacter cloacae	Enterobacter hormaechei	550	-	-	-	NA	NA	NA	NA	NA
550.3600	Enterobacter cloacae	Enterobacter hormaechei	93	-	-	-	NA	NA	NA	NA	NA
550.3601	Enterobacter cloacae	Enterobacter hormaechei	151	-	-	-	NA	NA	NA	NA	NA
550.3602	Enterobacter cloacae	Enterobacter hormaechei	118	-	-	-	NA	NA	NA	NA	NA
550.3603	Enterobacter cloacae	Enterobacter hormaechei	114	-	-	-	NA	NA	NA	NA	NA
550.3604	Enterobacter cloacae	Enterobacter hormaechei	114	-	-	-	NA	NA	NA	NA	NA
550.3606	Enterobacter cloacae	Enterobacter hormaechei	2246	-	-	-	NA	NA	NA	NA	NA
550.3605	Enterobacter cloacae	Enterobacter hormaechei	2596	-	-	-	NA	NA	NA	NA	NA
550.3607	Enterobacter cloacae	Enterobacter hormaechei	104	-	-	-	NA	NA	NA	NA	NA
550.3608	Enterobacter cloacae	Enterobacter hormaechei	50	-	-	-	NA	NA	NA	NA	NA
550.3609	Enterobacter cloacae	Enterobacter hormaechei	742	-	-	-	NA	NA	NA	NA	NA
550.3610	Enterobacter cloacae	Enterobacter hormaechei	728	-	-	-	NA	NA	NA	NA	NA
550.3611	Enterobacter cloacae	Enterobacter hormaechei	133	-	-	-	NA	NA	NA	NA	NA
550.3612	Enterobacter cloacae	Enterobacter hormaechei	568	-	-	-	NA	NA	NA	NA	NA
550.3614	Enterobacter cloacae	Enterobacter hormaechei	127	-	-	-	NA	NA	NA	NA	NA
550.3615	Enterobacter cloacae	Enterobacter hormaechei	66	-	-	-	NA	NA	NA	NA	NA
550.3613	Enterobacter cloacae	Enterobacter hormaechei	395	-	-	-	NA	NA	NA	NA	NA
550.3616	Enterobacter cloacae	Enterobacter hormaechei	175	-	-	-	NA	NA	NA	NA	NA
550.3617	Enterobacter cloacae	Enterobacter hormaechei	133	-	-	-	NA	NA	NA	NA	NA
550.3618	Enterobacter cloacae	Enterobacter hormaechei	145	-	-	-	NA	NA	NA	NA	NA
550.3689	Enterobacter cloacae	Enterobacter hormaechei	113	-	-	-	NA	NA	NA	NA	NA
550.3690	Enterobacter cloacae	Enterobacter hormaechei	116	-	-	-	NA	NA	NA	NA	NA
550.3694	Enterobacter cloacae	Enterobacter hormaechei	1021	-	-	-	NA	NA	NA	NA	NA
550.3691	Enterobacter cloacae	Enterobacter hormaechei	116	-	-	-	NA	NA	NA	NA	NA
550.3692	Enterobacter cloacae	Enterobacter hormaechei	116	-	-	-	NA	NA	NA	NA	NA
550.3693	Enterobacter cloacae	Enterobacter hormaechei	116	-	-	-	NA	NA	NA	NA	NA
550.155	Enterobacter cloacae	Enterobacter hormaechei	114	Illinois	2011	Excreted bodily substance	R	R	I	I	I
550.3695	Enterobacter cloacae	Enterobacter hormaechei	102	-	-	-	NA	NA	NA	NA	NA
550.153	Enterobacter cloacae	Enterobacter hormaechei	594	New York City	2009	Bodily fluid	S	S	S	S	I
550.154	Enterobacter cloacae	Enterobacter hormaechei	269	New York City	2010	Bodily fluid	S	S	S	S	S
550.3702	Enterobacter cloacae	Enterobacter hormaechei	254	-	-	-	NA	NA	NA	NA	NA
550.3697	Enterobacter cloacae	Enterobacter hormaechei	113	-	-	-	NA	NA	NA	NA	NA
550.3703	Enterobacter cloacae	Enterobacter hormaechei	116	-	-	-	NA	NA	NA	NA	NA
550.3698	Enterobacter cloacae	Enterobacter hormaechei	113	-	-	-	NA	NA	NA	NA	NA
550.3700	Enterobacter cloacae	Enterobacter hormaechei	116	-	-	-	NA	NA	NA	NA	NA
550.3699	Enterobacter cloacae	Enterobacter hormaechei	113	-	-	-	NA	NA	NA	NA	NA
1328422.5	Enterobacter cloacae	Enterobacter hormaechei	171	-	2012-08-01	-	NA	R	I	NA	R
1439324.3	Enterobacter cloacae	Enterobacter hormaechei	171	Boston, MA, USA	2013	TISSUE	NA	R	I	NA	R
1439325.3	Enterobacter cloacae	Enterobacter kobei	Unknown	Boston, MA, USA	2013	ABSCESS, PELVIC DRAIN	NA	S	S	NA	S
1329846.6	Enterobacter cloacae	Enterobacter hormaechei	182	Boston, MA, USA	2011-07-01	Urine	NA	R	NA	NA	NA
1329844.4	Enterobacter cloacae	Enterobacter hormaechei	127	-	-	Wound	S	S	S	S	R
1329845.3	Enterobacter cloacae	Enterobacter asburiae	162	Boston, MA, USA	2012-09-01	Bile	S	S	S	S	S
1439329.3	Enterobacter cloacae	Enterobacter hormaechei	133	USA: Boston	2013	Urine	S	S	R	I	R
1400146.3	Enterobacter cloacae	Enterobacter hormaechei	740	Irvine, CA, USA	-	aspirate	I	S	S	S	R
1400147.3	Enterobacter cloacae	Enterobacter kobei	741	Irvine, CA, USA	-	Urine	S	S	R	R	R
1400148.3	Enterobacter cloacae	Enterobacter kobei	741	Irvine, CA, USA	-	blood	S	I	R	R	R
1400149.3	Enterobacter cloacae	Enterobacter hormaechei	742	Irvine, CA, USA	-	Urine	S	S	S	S	R
1400150.3	Enterobacter cloacae	Enterobacter hormaechei	127	Irvine, CA, USA	-	surgical procedure specimen	R	R	I	I	R
1400151.3	Enterobacter cloacae	Enterobacter hormaechei	127	Irvine, CA, USA	-	tissue	S	S	I	I	R
1400153.4	Enterobacter cloacae	unknown	Unknown	USA: Irvine, CA	-	wound	S	S	S	NA	NA
1400154.3	Enterobacter cloacae	Enterobacter asburiae	484	Irvine, CA, USA	-	Urine	I	S	R	I	R
1329855.3	Enterobacter cloacae	Enterobacter hormaechei	346	Irvine, CA, USA	-	missing; Urine	S	S	S	S	R
1329856.3	Enterobacter cloacae	Enterobacter roggenkampii	526	Irvine, CA, USA	-	missing; Bronchial lavage	S	S	S	S	R
1329853.3	Enterobacter cloacae	Enterobacter hormaechei	190	Irvine, CA, USA	-	missing; Perirectal abscess	S	S	S	S	R
550.2106	Enterobacter cloacae	Enterobacter hormaechei	78	USA:Boston	2015	sputum	NA	R	R	R	R
550.2107	Enterobacter cloacae	Enterobacter hormaechei	78	USA:Boston	2015	trachael aspirate	NA	R	R	R	R
550.2108	Enterobacter cloacae	Enterobacter hormaechei	141	USA:Boston	2015	trachael aspirate	NA	S	S	S	S
550.2109	Enterobacter cloacae	Enterobacter hormaechei	133	USA:Boston	2015	bronchial alveolar lavage	S	I	S	S	R
550.2110	Enterobacter cloacae	Enterobacter hormaechei	231	USA:Boston	2015	blood	R	R	R	R	R
550.2111	Enterobacter cloacae	Enterobacter hormaechei	78	USA:Boston	2016	blood	R	R	R	I	R
550.1577	Enterobacter cloacae	Enterobacter hormaechei	1795	USA:Boston	2016	wound	NA	S	R	R	R
550.2112	Enterobacter cloacae	Enterobacter hormaechei	190	USA:Boston	2016	urine	NA	NA	NA	NA	NA
550.2113	Enterobacter cloacae	Enterobacter hormaechei	190	USA:Boston	2016	urine	NA	S	R	R	S
550.2114	Enterobacter cloacae	Enterobacter hormaechei	141	USA:Boston	2016	sputum	NA	S	S	S	S
550.281	Enterobacter cloacae	Enterobacter hormaechei	171	New Jersey	2009	-	R	R	S	S	S
550.305	Enterobacter cloacae	Enterobacter hormaechei	603	New Jersey	2009	-	R	R	I	I	I
550.306	Enterobacter cloacae	Enterobacter hormaechei	171	New Jersey	2009	-	I	I	S	S	I
550.284	Enterobacter cloacae	Enterobacter hormaechei	171	New Jersey	2009	-	R	R	I	I	I
550.282	Enterobacter cloacae	Enterobacter hormaechei	133	New Jersey	2010	-	R	R	I	I	S
550.2115	Enterobacter cloacae	Enterobacter hormaechei	536	USA:Boston	2016	tracheal aspirate	NA	S	S	S	S
550.283	Enterobacter cloacae	Enterobacter hormaechei	171	New Jersey	2010	-	I	R	I	I	I
550.2116	Enterobacter cloacae	Enterobacter kobei	56	USA:Boston	2016	bone	NA	S	S	S	S
550.2117	Enterobacter cloacae	Enterobacter hormaechei	113	USA:Boston	2016	wound	NA	S	S	S	S
550.307	Enterobacter cloacae	Enterobacter hormaechei	171	New Jersey	2011	-	S	S	I	I	I
550.308	Enterobacter cloacae	Enterobacter hormaechei	171	New York City	2011	-	R	R	I	I	I
550.285	Enterobacter cloacae	Enterobacter hormaechei	127	New York City	2011	-	S	S	I	I	I
550.286	Enterobacter cloacae	Enterobacter hormaechei	171	New York City	2011	-	R	R	S	S	S
550.309	Enterobacter cloacae	Enterobacter hormaechei	171	Pennsylvania	2011	-	R	R	I	I	I
550.253	Enterobacter cloacae	Enterobacter hormaechei	171	New York City	2011	Biliary fluid	R	R	I	I	I
550.287	Enterobacter cloacae	Enterobacter hormaechei	604	New York City	2012	-	R	R	I	I	I
550.310	Enterobacter cloacae	Enterobacter hormaechei	182	New York City	2012	-	S	S	I	I	S
550.311	Enterobacter cloacae	Enterobacter hormaechei	459	New York City	2012	-	S	S	S	S	S
550.312	Enterobacter cloacae	Enterobacter hormaechei	171	New York City	2012	-	R	I	I	I	I
550.288	Enterobacter cloacae	Enterobacter hormaechei	171	New York City	2012	-	I	I	I	I	I
550.289	Enterobacter cloacae	Enterobacter hormaechei	182	New York City	2012	-	R	R	I	I	I
550.290	Enterobacter cloacae	Enterobacter hormaechei	127	New York City	2012	-	R	R	I	I	I
550.313	Enterobacter cloacae	Enterobacter hormaechei	171	New York City	2012	-	I	R	I	I	I
550.291	Enterobacter cloacae	Enterobacter hormaechei	171	New York City	2012	-	R	I	S	S	I
550.254	Enterobacter cloacae	Enterobacter hormaechei	113	New York City	2011	bronchoalveolar lavage	R	R	I	I	I
550.314	Enterobacter cloacae	Enterobacter hormaechei	134	New York City	2012	-	R	R	I	I	I
550.315	Enterobacter cloacae	Enterobacter hormaechei	113	New York City	2012	-	S	S	I	I	I
550.316	Enterobacter cloacae	Enterobacter hormaechei	594	New York City	2012	-	R	R	I	S	I
550.317	Enterobacter cloacae	Enterobacter hormaechei	182	New York City	2012	-	R	R	S	S	I
550.318	Enterobacter cloacae	Enterobacter hormaechei	461	New York City	2012	-	R	R	I	I	I
550.319	Enterobacter cloacae	Enterobacter hormaechei	171	New York City	2012	-	I	S	I	I	I
550.320	Enterobacter cloacae	Enterobacter hormaechei	171	New York City	2012	-	R	R	I	I	I
550.321	Enterobacter cloacae	Enterobacter hormaechei	171	New York City	2012	-	R	R	I	I	I
550.292	Enterobacter cloacae	Enterobacter hormaechei	171	New York City	2012	-	R	R	I	I	I
550.323	Enterobacter cloacae	Enterobacter hormaechei	49	Texas	2012	-	R	R	I	I	I
550.293	Enterobacter cloacae	Enterobacter hormaechei	141	Florida	2012	-	R	R	I	I	S
550.324	Enterobacter cloacae	Enterobacter hormaechei	461	Florida	2012	-	R	R	I	I	S
550.294	Enterobacter cloacae	Enterobacter hormaechei	110	Florida	2012	-	R	R	I	I	S
550.295	Enterobacter cloacae	Enterobacter hormaechei	600	Florida	2012	-	S	I	S	S	I
550.296	Enterobacter cloacae	Enterobacter hormaechei	190	Florida	2012	-	S	S	S	S	I
550.326	Enterobacter cloacae	Enterobacter hormaechei	190	Florida	2012	-	R	R	I	I	S
550.297	Enterobacter cloacae	Enterobacter hormaechei	597	Florida	2012	-	S	S	S	S	S
550.298	Enterobacter cloacae	Enterobacter hormaechei	461	Florida	2012	-	I	I	I	I	I
550.2118	Enterobacter cloacae	Enterobacter hormaechei	190	USA:Boston	2016	abscess	NA	S	R	R	S
550.299	Enterobacter cloacae	Enterobacter hormaechei	110	Gaza	2012	-	S	S	S	S	I
550.2119	Enterobacter cloacae	Enterobacter ludwigii	Unknown	USA:Boston	2016	uirne	NA	S	S	S	S
550.2120	Enterobacter cloacae	Enterobacter hormaechei	114	USA:Boston	2017	grion	NA	S	S	S	S
550.2121	Enterobacter cloacae	Enterobacter hormaechei	148	USA:Boston	2017	urine	NA	S	S	S	R
550.327	Enterobacter cloacae	Enterobacter hormaechei	231	Ohio	2013	-	R	R	I	I	I
550.328	Enterobacter cloacae	Enterobacter hormaechei	200	Ohio	2013	-	S	S	I	I	I
550.329	Enterobacter cloacae	Enterobacter hormaechei	170	Ohio	2013	-	R	R	I	I	S
550.2122	Enterobacter cloacae	Enterobacter hormaechei	Unknown	USA:Boston	2017	urine	NA	S	R	R	R
550.300	Enterobacter cloacae	Enterobacter hormaechei	171	New Jersey	2013	-	R	R	I	I	I
550.330	Enterobacter cloacae	Enterobacter hormaechei	171	Michigan	2013	-	R	R	I	I	I
550.301	Enterobacter cloacae	Enterobacter hormaechei	171	Michigan	2013	-	R	R	I	I	S
550.303	Enterobacter cloacae	Enterobacter hormaechei	171	New Jersey	2013	-	R	R	I	I	I
550.331	Enterobacter cloacae	Enterobacter hormaechei	171	Pennsylvania	2013	-	R	R	I	I	I
550.2684	Enterobacter cloacae	Enterobacter hormaechei	45	Michigan	2014-01-01	-	NA	NA	NA	NA	NA
550.2694	Enterobacter cloacae	Enterobacter hormaechei	190	Michigan	2013-12-01	-	NA	NA	NA	NA	NA
550.2696	Enterobacter cloacae	Enterobacter hormaechei	118	Michigan	2013-11-01	-	NA	NA	NA	NA	NA
550.2695	Enterobacter cloacae	Enterobacter asburiae	24	Michigan	2014-01-01	-	NA	NA	NA	NA	NA
550.2699	Enterobacter cloacae	Enterobacter kobei	Unknown	Michigan	2014-01-01	-	NA	NA	NA	NA	NA
550.2698	Enterobacter cloacae	Enterobacter hormaechei	346	Michigan	2014-06-01	-	NA	NA	NA	NA	NA
550.2700	Enterobacter cloacae	Enterobacter kobei	694	Michigan	2013-10-01	-	NA	NA	NA	NA	NA
550.2697	Enterobacter cloacae	unknown	Unknown	Michigan	2014-06-01	-	NA	NA	NA	NA	NA
550.2702	Enterobacter cloacae	Enterobacter hormaechei	133	Michigan	2013-12-01	-	NA	NA	NA	NA	NA
550.2704	Enterobacter cloacae	Enterobacter roggenkampii	965	Michigan	2013-12-01	-	NA	NA	NA	NA	NA
550.2703	Enterobacter cloacae	Enterobacter cloacae	674	Michigan	2014-06-01	-	NA	NA	NA	NA	NA
550.2701	Enterobacter cloacae	Enterobacter ludwigii	20	Michigan	2014-06-01	-	NA	NA	NA	NA	NA
550.2705	Enterobacter cloacae	Enterobacter hormaechei	141	Michigan	2013-11-01	-	NA	NA	NA	NA	NA
550.2713	Enterobacter cloacae	Enterobacter roggenkampii	702	Michigan	2014-02-01	-	NA	NA	NA	NA	NA
550.2711	Enterobacter cloacae	Enterobacter hormaechei	88	Michigan	2013-12-01	-	NA	NA	NA	NA	NA
550.2710	Enterobacter cloacae	Enterobacter roggenkampii	2259	Michigan	2014-02-01	-	NA	NA	NA	NA	NA
550.2715	Enterobacter cloacae	Enterobacter hormaechei	108	Michigan	2013-12-01	-	NA	NA	NA	NA	NA
550.2714	Enterobacter cloacae	Enterobacter ludwigii	Unknown	Michigan	2014-01-01	-	NA	NA	NA	NA	NA
550.2712	Enterobacter cloacae	Enterobacter hormaechei	116	Michigan	2014-01-01	-	NA	NA	NA	NA	NA
550.2706	Enterobacter cloacae	Enterobacter hormaechei	1073	Michigan	2014-05-01	-	NA	NA	NA	NA	NA
550.2709	Enterobacter cloacae	Enterobacter asburiae	24	Michigan	2014-01-01	-	NA	NA	NA	NA	NA
550.2707	Enterobacter cloacae	Enterobacter hormaechei	350	Michigan	2014-01-01	-	NA	NA	NA	NA	NA
550.2708	Enterobacter cloacae	Enterobacter hormaechei	108	Michigan	2014-07-01	-	NA	NA	NA	NA	NA
550.2717	Enterobacter cloacae	Enterobacter cloacae complex sp. 2021EL-01261	928	Michigan	2013-12-01	-	NA	NA	NA	NA	NA
550.2716	Enterobacter cloacae	Enterobacter roggenkampii	466	Michigan	2014-06-01	-	NA	NA	NA	NA	NA
550.2723	Enterobacter cloacae	Enterobacter hormaechei	106	Michigan	2013-12-01	-	NA	NA	NA	NA	NA
550.2725	Enterobacter cloacae	Enterobacter hormaechei	190	Michigan	2014-07-01	-	NA	NA	NA	NA	NA
550.2726	Enterobacter cloacae	Enterobacter hormaechei	110	Michigan	2014-01-01	-	NA	NA	NA	NA	NA
550.2718	Enterobacter cloacae	Enterobacter hormaechei	133	Michigan	2014-03-01	-	NA	NA	NA	NA	NA
550.2721	Enterobacter cloacae	Enterobacter bugandensis	Unknown	Michigan	2013-12-01	-	NA	NA	NA	NA	NA
550.2719	Enterobacter cloacae	Enterobacter hormaechei	62	Michigan	2013-12-01	-	NA	NA	NA	NA	NA
550.2720	Enterobacter cloacae	Enterobacter kobei	2728	Michigan	2014-07-01	-	NA	NA	NA	NA	NA
550.2722	Enterobacter cloacae	Enterobacter hormaechei	108	Michigan	2013-11-01	-	NA	NA	NA	NA	NA
550.2724	Enterobacter cloacae	Enterobacter cloacae	84	Michigan	2014-06-01	-	NA	NA	NA	NA	NA
550.2727	Enterobacter cloacae	Enterobacter cloacae	Unknown	Michigan	2014-02-01	-	NA	NA	NA	NA	NA
550.2729	Enterobacter cloacae	Enterobacter hormaechei	Unknown	Michigan	2013-11-01	-	NA	NA	NA	NA	NA
550.2728	Enterobacter cloacae	Enterobacter kobei	3	Michigan	2014-06-01	-	NA	NA	NA	NA	NA
550.2730	Enterobacter cloacae	Enterobacter hormaechei	662	Michigan	2014-01-01	-	NA	NA	NA	NA	NA
550.332	Enterobacter cloacae	Enterobacter hormaechei	510	Colombia	2014	-	R	R	I	I	S
550.333	Enterobacter cloacae	Enterobacter hormaechei	510	Colombia	2014	-	S	S	I	I	I
550.334	Enterobacter cloacae	Enterobacter hormaechei	182	Colombia	2014	-	S	S	S	S	I
550.335	Enterobacter cloacae	Enterobacter hormaechei	510	Colombia	2014	-	S	S	I	I	I
550.302	Enterobacter cloacae	Enterobacter hormaechei	120	Colombia	2014	-	R	R	I	S	I
550.325	Enterobacter cloacae	Enterobacter hormaechei	45	Colombia	2014	-	R	R	S	S	S
550.304	Enterobacter cloacae	Enterobacter hormaechei	597	New York City	2014	-	S	S	S	S	I
550.2123	Enterobacter cloacae	Enterobacter hormaechei	78	USA:Boston	2017	rectal	NA	R	R	R	R
550.2124	Enterobacter cloacae	Enterobacter hormaechei	171	USA:Boston	2017	sputum	NA	R	R	R	R
550.1074	Enterobacter cloacae	Enterobacter hormaechei	171	-	-	-	R	R	R	R	R
550.1647	Enterobacter cloacae	Enterobacter hormaechei	127	-	-	-	R	R	S	S	R
550.1144	Enterobacter cloacae	Enterobacter hormaechei	78	-	-	-	S	S	R	R	R
550.1142	Enterobacter cloacae	Enterobacter hormaechei	171	-	-	-	R	R	R	R	R
550.1525	Enterobacter cloacae	Enterobacter hormaechei	664	-	-	-	S	S	S	S	S
550.1113	Enterobacter cloacae	Enterobacter hormaechei	50	-	-	-	S	S	S	S	S
550.1526	Enterobacter cloacae	Enterobacter hormaechei	108	-	-	-	S	S	S	S	S
550.1668	Enterobacter cloacae	Enterobacter roggenkampii	1010	-	-	-	S	S	S	S	S
550.1528	Enterobacter cloacae	Enterobacter hormaechei	114	-	-	-	R	R	R	I	S
550.1145	Enterobacter cloacae	Enterobacter hormaechei	171	-	-	-	R	R	R	R	R
550.1579	Enterobacter cloacae	Enterobacter hormaechei	1015	-	-	-	R	I	S	S	R
550.1141	Enterobacter cloacae	Enterobacter hormaechei	88	-	-	-	R	R	R	R	R
550.1584	Enterobacter cloacae	Enterobacter hormaechei	93	-	-	-	R	R	R	R	R
550.1581	Enterobacter cloacae	Enterobacter hormaechei	231	-	-	-	R	R	R	R	R
550.542	Enterobacter cloacae	Enterobacter asburiae	435	South Africa	2012	urine	NA	NA	R	NA	NA
550.541	Enterobacter cloacae	Enterobacter hormaechei	171	South Africa	2012	sputum	NA	NA	R	NA	NA
550.2125	Enterobacter cloacae	Enterobacter hormaechei	50	-	-	-	S	I	R	R	S
550.535	Enterobacter cloacae	Enterobacter hormaechei	66	Canada	2014	-	R	NA	R	R	NA
550.622	Enterobacter cloacae	Enterobacter bugandensis	Unknown	USA:Colorado	2015-02-01	wound	R	R	S	S	S
550.2126	Enterobacter cloacae	Enterobacter hormaechei	171	United States	2012-05-22	Urine	R	R	R	R	R
550.2127	Enterobacter cloacae	Enterobacter hormaechei	171	United States	2014-05-13	Blood	R	R	R	R	R
550.2128	Enterobacter cloacae	Enterobacter hormaechei	Unknown	United States	2013-12-02	Urine	I	S	S	S	S
550.2129	Enterobacter cloacae	Enterobacter hormaechei	151	United States	2014-05-13	Tissue_Liver	I	R	S	S	S
550.2130	Enterobacter cloacae	Enterobacter hormaechei	108	United States	2014-05-19	Fluid_Peritoneal	R	R	S	S	S
550.2132	Enterobacter cloacae	Enterobacter hormaechei	93	United States	2014-06-09	Urine	S	S	R	R	R
550.2131	Enterobacter cloacae	Enterobacter hormaechei	171	United States	2012-05-22	Urine	R	R	R	R	R
550.2133	Enterobacter cloacae	Enterobacter hormaechei	171	United States	2014-02-18	Urine	R	R	R	R	R
550.2134	Enterobacter cloacae	Enterobacter hormaechei	Unknown	United States	2014-08-06	Urine	S	S	S	S	S
550.2135	Enterobacter cloacae	Enterobacter hormaechei	461	United States	2014-08-06	Urine	R	R	R	R	S
550.2136	Enterobacter cloacae	Enterobacter hormaechei	45	United States	2014-12-08	Urine	R	I	S	S	R
550.2137	Enterobacter cloacae	Enterobacter hormaechei	108	United States	2013-08-26	Urine	S	S	R	R	S
550.2138	Enterobacter cloacae	Enterobacter hormaechei	286	United States	2012-11-15	Urine	R	R	S	S	S
550.2139	Enterobacter cloacae	Enterobacter roggenkampii	165	United States	2014-11-05	Urine	S	S	S	S	S
550.2140	Enterobacter cloacae	Enterobacter hormaechei	977	United States	2014-09-22	Urine	I	S	R	I	R
550.2141	Enterobacter cloacae	Enterobacter hormaechei	171	United States	2012-02-14	Urine	R	S	S	S	R
550.2142	Enterobacter cloacae	Enterobacter hormaechei	171	United States	2012-11-15	Urine	R	R	R	R	R
550.2143	Enterobacter cloacae	Enterobacter hormaechei	Unknown	United States	2014-11-11	Urine	S	S	S	S	S
550.2144	Enterobacter cloacae	Enterobacter hormaechei	45	United States	2014-11-24	Urine	S	S	S	S	R
550.2145	Enterobacter cloacae	Enterobacter hormaechei	120	United States	2014-12-08	Urine	S	S	S	S	S
550.2146	Enterobacter cloacae	Enterobacter hormaechei	45	United States	2014-11-24	Urine	S	S	S	S	R
550.2147	Enterobacter cloacae	Enterobacter hormaechei	269	United States	2013-08-21	Urine	S	S	S	S	S
550.2148	Enterobacter cloacae	Enterobacter cloacae	Unknown	United States	2014-08-06	Urine	S	S	S	S	S
550.2149	Enterobacter cloacae	Enterobacter hormaechei	190	United States	2014-08-06	Urine	S	S	S	S	S
550.2150	Enterobacter cloacae	Enterobacter hormaechei	114	United States	2014-08-06	Urine	S	S	R	R	R
550.2151	Enterobacter cloacae	Enterobacter hormaechei	724	United States	2014-02-05	Urine	S	S	S	S	S
550.2152	Enterobacter cloacae	Enterobacter hormaechei	171	United States	2013-02-13	Sputum	R	R	R	R	R
550.2153	Enterobacter cloacae	Enterobacter hormaechei	113	United States	2014-08-06	Urine	S	S	I	S	R
550.2154	Enterobacter cloacae	Enterobacter hormaechei	171	United States	2013-02-13	Urine	R	R	R	R	R
550.2155	Enterobacter cloacae	Enterobacter hormaechei	204	United States	2013-09-03	URINE	S	S	S	S	S
550.2156	Enterobacter cloacae	Enterobacter hormaechei	Unknown	United States	2013-05-21	Tissue	R	R	S	S	S
550.2157	Enterobacter cloacae	Enterobacter hormaechei	171	United States	2012-02-14	Urine	R	R	R	R	R
550.2158	Enterobacter cloacae	Enterobacter hormaechei	461	United States	2013-08-07	Blood_whole	R	R	R	R	S
550.2159	Enterobacter cloacae	Enterobacter hormaechei	2604	United States	2013-09-03	URINE	S	S	R	R	S
550.2160	Enterobacter cloacae	Enterobacter hormaechei	171	United States	2013-09-03	BODY FLUID (NEPHRETIC DRAIN)	R	R	R	R	R
550.2161	Enterobacter cloacae	Enterobacter hormaechei	171	United States	2013-09-03	URINE	R	R	R	R	R
550.2162	Enterobacter cloacae	Enterobacter hormaechei	171	United States	2014-05-13	Blood	R	R	R	R	R
550.2732	Enterobacter cloacae	Enterobacter hormaechei	Unknown	-	2010-2013	-	NA	R	R	NA	S
550.509	Enterobacter cloacae	Enterobacter cloacae	456	Tunisia	2013	-	NA	NA	NA	NA	NA
550.510	Enterobacter cloacae	Enterobacter cloacae	456	Tunisia	2013	-	NA	NA	NA	NA	NA
550.538	Enterobacter cloacae	Enterobacter hormaechei	171	United States	2014	urine	R	NA	R	R	NA
550.551	Enterobacter cloacae	Enterobacter hormaechei	114	Tunisia	2014	abdomen	I	NA	R	R	NA
550.553	Enterobacter cloacae	Enterobacter hormaechei	182	Tunisia	2014	abdomen	I	NA	R	R	NA
550.546	Enterobacter cloacae	Enterobacter hormaechei	88	Italy	2014	abdomen	R	NA	R	R	NA
550.536	Enterobacter cloacae	Enterobacter hormaechei	133	Australia	2014	abdomen	S	NA	S	S	NA
550.555	Enterobacter cloacae	Enterobacter hormaechei	78	Taiwan	2014	urine	S	NA	R	I	NA
550.533	Enterobacter cloacae	Enterobacter hormaechei	108	Australia	2014	abdomen	R	NA	R	R	NA
550.549	Enterobacter cloacae	Enterobacter hormaechei	114	Serbia	2014	abdomen	R	NA	R	R	NA
550.548	Enterobacter cloacae	Enterobacter hormaechei	114	Serbia	2014	abdomen	R	NA	R	R	NA
550.552	Enterobacter cloacae	Enterobacter hormaechei	114	Serbia	2014	abdomen	R	NA	R	R	NA
550.566	Enterobacter cloacae	Enterobacter hormaechei	114	Serbia	2014	-	R	NA	R	R	NA
550.543	Enterobacter cloacae	Enterobacter hormaechei	114	Serbia	2014	urine	R	NA	R	R	NA
550.557	Enterobacter cloacae	Enterobacter hormaechei	93	Thailand	2014	urine	I	NA	R	R	NA
550.562	Enterobacter cloacae	Enterobacter hormaechei	110	Greece	2014	urine	R	NA	R	S	NA
550.564	Enterobacter cloacae	Enterobacter hormaechei	110	Greece	2014	abdomen	S	NA	S	S	NA
550.537	Enterobacter cloacae	Enterobacter hormaechei	90	Australia	2014	urine	I	NA	I	S	NA
550.560	Enterobacter cloacae	Enterobacter hormaechei	62	Argentina	2014	abdomen	R	NA	R	S	NA
550.534	Enterobacter cloacae	Enterobacter hormaechei	62	Argentina	2014	abdomen	R	NA	S	S	NA
550.547	Enterobacter cloacae	Enterobacter cloacae	609	Philippines	2014	urine	R	NA	S	S	NA
550.558	Enterobacter cloacae	Enterobacter hormaechei	182	Guatemala	2014	urine	R	NA	R	R	NA
550.545	Enterobacter cloacae	Enterobacter hormaechei	88	Colombia	2014	abdomen	R	NA	R	R	NA
550.563	Enterobacter cloacae	Enterobacter hormaechei	88	Colombia	2014	urine	R	NA	R	R	NA
550.561	Enterobacter cloacae	Enterobacter hormaechei	418	Croatia	2014	urine	R	NA	R	R	NA
550.554	Enterobacter cloacae	Enterobacter hormaechei	93	Romania	2014	urine	R	NA	R	R	NA
550.539	Enterobacter cloacae	Enterobacter hormaechei	461	United States	2014	gall bladder	R	NA	R	R	NA
550.565	Enterobacter cloacae	Enterobacter hormaechei	114	Italy	2014	abdomen	I	NA	R	R	NA
550.550	Enterobacter cloacae	Enterobacter hormaechei	141	Greece	2014	gall bladder	R	NA	R	R	NA
550.556	Enterobacter cloacae	Enterobacter hormaechei	93	Viet Nam	2014	urine	R	NA	R	R	NA
550.540	Enterobacter cloacae	Enterobacter hormaechei	93	Viet Nam	2014	urine	R	NA	R	R	NA
550.544	Enterobacter cloacae	Enterobacter cloacae	462	Viet Nam	2014	abdomen	R	NA	R	R	NA
550.504	Enterobacter cloacae	Enterobacter cloacae	513	Viet Nam	2010	-	NA	NA	NA	NA	NA
550.505	Enterobacter cloacae	Enterobacter cloacae	519	Guatemala	2012	-	NA	NA	NA	NA	NA
550.506	Enterobacter cloacae	Enterobacter cloacae	524	Viet Nam	2012	-	NA	NA	NA	NA	NA
550.507	Enterobacter cloacae	Enterobacter cloacae	525	Philippines	2013	-	NA	NA	NA	NA	NA
550.508	Enterobacter cloacae	Enterobacter cloacae	137	Puerto Rico	2013	-	NA	NA	NA	NA	NA
550.559	Enterobacter cloacae	Enterobacter hormaechei	90	Ecuador	2011	wound	R	NA	S	R	NA
550.2653	Enterobacter cloacae	Enterobacter kobei	125	Michigan	2013-09-01	-	NA	NA	S	S	S
550.2655	Enterobacter cloacae	Enterobacter roggenkampii	515	Michigan	2014-08-01	-	NA	NA	S	S	S
550.2654	Enterobacter cloacae	Enterobacter hormaechei	662	Michigan	2014-12-01	-	NA	NA	S	S	S
550.2651	Enterobacter cloacae	Enterobacter hormaechei	171	Michigan	2013-02-01	-	NA	NA	I	R	S
550.2658	Enterobacter cloacae	Enterobacter hormaechei	171	Michigan	-	-	NA	NA	I	R	S
550.2657	Enterobacter cloacae	Enterobacter hormaechei	133	Michigan	2014-12-01	-	NA	NA	S	S	S
550.2659	Enterobacter cloacae	Enterobacter hormaechei	Unknown	Michigan	2013-01-01	-	NA	NA	S	S	S
550.2660	Enterobacter cloacae	Enterobacter hormaechei	106	Michigan	2014-04-01	-	NA	NA	I	I	S
550.2662	Enterobacter cloacae	Enterobacter hormaechei	108	Michigan	2012-09-01	-	NA	NA	S	S	I
550.2665	Enterobacter cloacae	Enterobacter hormaechei	62	Michigan	2013-10-01	-	NA	NA	S	S	S
550.2670	Enterobacter cloacae	Enterobacter kobei	694	Michigan	2014-08-01	-	NA	NA	S	S	S
550.2666	Enterobacter cloacae	Enterobacter hormaechei	2600	Michigan	2015-03-01	-	NA	NA	S	S	S
550.2669	Enterobacter cloacae	Enterobacter asburiae	252	Michigan	2014-08-01	-	NA	NA	I	S	I
550.2668	Enterobacter cloacae	Enterobacter asburiae	252	Michigan	-	-	NA	NA	I	S	I
550.2664	Enterobacter cloacae	Enterobacter kobei	125	Michigan	2015-01-01	-	NA	NA	S	S	S
550.2663	Enterobacter cloacae	Enterobacter hormaechei	106	Michigan	2014-05-01	-	NA	NA	I	I	S
550.2675	Enterobacter cloacae	Enterobacter hormaechei	50	Michigan	2014-11-01	-	NA	NA	S	S	S
550.2674	Enterobacter cloacae	Enterobacter hormaechei	171	Michigan	2012-11-01	-	NA	NA	I	R	I
550.2673	Enterobacter cloacae	Enterobacter hormaechei	171	Michigan	2013-08-01	-	NA	NA	I	R	S
550.2672	Enterobacter cloacae	Enterobacter hormaechei	Unknown	Michigan	2014-12-01	-	NA	NA	S	S	S
550.2676	Enterobacter cloacae	Enterobacter hormaechei	170	Michigan	2013-09-01	-	NA	NA	S	S	S
550.2678	Enterobacter cloacae	Enterobacter hormaechei	133	Michigan	2014-11-01	-	NA	NA	S	S	S
550.2682	Enterobacter cloacae	Enterobacter hormaechei	Unknown	Michigan	2014-08-01	-	NA	NA	S	S	S
550.2680	Enterobacter cloacae	Enterobacter hormaechei	Unknown	Michigan	2013-01-01	-	NA	NA	S	S	S
550.2681	Enterobacter cloacae	Enterobacter hormaechei	133	Michigan	2014-09-01	-	NA	NA	S	S	S
550.2679	Enterobacter cloacae	Enterobacter bugandensis	Unknown	Michigan	2014-05-01	-	NA	NA	I	S	S
550.2683	Enterobacter cloacae	Enterobacter hormaechei	286	Michigan	2014-08-01	-	NA	NA	S	S	S
550.2689	Enterobacter cloacae	Enterobacter hormaechei	116	Michigan	2014-12-01	-	NA	NA	S	S	S
550.2687	Enterobacter cloacae	Enterobacter hormaechei	111	Michigan	2015-05-01	-	NA	NA	S	S	S
550.2690	Enterobacter cloacae	Enterobacter hormaechei	182	Michigan	2015-06-01	-	NA	NA	S	S	S
550.2691	Enterobacter cloacae	unknown	Unknown	Michigan	2015-04-01	-	NA	NA	S	S	S
550.2688	Enterobacter cloacae	Enterobacter chengduensis	414	Michigan	2015-06-01	-	NA	NA	I	R	S
550.2686	Enterobacter cloacae	Enterobacter hormaechei	102	Michigan	2013-09-01	-	NA	NA	S	S	S
550.2685	Enterobacter cloacae	Enterobacter hormaechei	114	Michigan	2013-07-01	-	NA	NA	I	S	I
550.2692	Enterobacter cloacae	Enterobacter kobei	694	Michigan	2013-10-01	-	NA	NA	S	S	S
550.677	Enterobacter cloacae	Enterobacter hormaechei	134	United Kingdom	1800-2014	bacterial isolates collected	S	NA	S	NA	NA
550.661	Enterobacter cloacae	Enterobacter ludwigii	14	United Kingdom	1800-2014	bacterial isolates collected	S	NA	R	NA	NA
550.665	Enterobacter cloacae	Enterobacter hormaechei	108	United Kingdom	1800-2014	bacterial isolates collected	S	NA	S	NA	NA
550.670	Enterobacter cloacae	Enterobacter hormaechei	94	United Kingdom	1800-2014	bacterial isolates collected	S	NA	S	NA	NA
550.654	Enterobacter cloacae	Enterobacter asburiae	24	United Kingdom	1800-2014	bacterial isolates collected	S	NA	S	NA	NA
550.681	Enterobacter cloacae	Enterobacter hormaechei	2580	United Kingdom	1800-2014	bacterial isolates collected	S	NA	S	NA	NA
550.678	Enterobacter cloacae	Enterobacter hormaechei	133	United Kingdom	1800-2014	bacterial isolates collected	S	NA	S	NA	NA
550.658	Enterobacter cloacae	Enterobacter hormaechei	133	United Kingdom	1800-2014	bacterial isolates collected	S	NA	S	NA	NA
550.682	Enterobacter cloacae	Enterobacter hormaechei	108	United Kingdom	1800-2014	bacterial isolates collected	S	NA	R	NA	NA
550.679	Enterobacter cloacae	Enterobacter asburiae	24	United Kingdom	1800-2014	bacterial isolates collected	S	NA	S	NA	NA
550.651	Enterobacter cloacae	Enterobacter hormaechei	78	United Kingdom	1800-2014	bacterial isolates collected	S	NA	R	NA	NA
550.662	Enterobacter cloacae	Enterobacter hormaechei	133	United Kingdom	1800-2014	bacterial isolates collected	S	NA	S	NA	NA
550.652	Enterobacter cloacae	Enterobacter hormaechei	133	United Kingdom	1800-2014	bacterial isolates collected	S	NA	R	NA	NA
550.655	Enterobacter cloacae	Enterobacter hormaechei	94	United Kingdom	1800-2014	bacterial isolates collected	S	NA	S	NA	NA
550.672	Enterobacter cloacae	Enterobacter hormaechei	68	United Kingdom	1800-2014	bacterial isolates collected	S	NA	R	NA	NA
550.676	Enterobacter cloacae	Enterobacter hormaechei	135	United Kingdom	1800-2014	bacterial isolates collected	S	NA	I	NA	NA
550.647	Enterobacter cloacae	Enterobacter hormaechei	68	United Kingdom	1800-2014	bacterial isolates collected	S	NA	R	NA	NA
550.648	Enterobacter cloacae	Enterobacter hormaechei	171	United Kingdom	1800-2014	bacterial isolates collected	S	NA	R	NA	NA
550.673	Enterobacter cloacae	Enterobacter hormaechei	133	United Kingdom	1800-2014	bacterial isolates collected	S	NA	S	NA	NA
550.644	Enterobacter cloacae	Enterobacter hormaechei	114	United Kingdom	1800-2014	bacterial isolates collected	S	NA	R	NA	NA
550.675	Enterobacter cloacae	Enterobacter hormaechei	97	United Kingdom	1800-2014	bacterial isolates collected	S	NA	S	NA	NA
550.659	Enterobacter cloacae	Enterobacter hormaechei	785	United Kingdom	1800-2014	bacterial isolates collected	S	NA	S	NA	NA
550.664	Enterobacter cloacae	Enterobacter hormaechei	93	United Kingdom	1800-2014	bacterial isolates collected	S	NA	S	NA	NA
550.671	Enterobacter cloacae	Enterobacter hormaechei	786	United Kingdom	1800-2014	bacterial isolates collected	S	NA	R	NA	NA
550.684	Enterobacter cloacae	Enterobacter hormaechei	779	United Kingdom	1800-2014	bacterial isolates collected	S	NA	S	NA	NA
550.680	Enterobacter cloacae	Enterobacter hormaechei	50	United Kingdom	1800-2014	bacterial isolates collected	S	NA	S	NA	NA
550.669	Enterobacter cloacae	Enterobacter hormaechei	65	United Kingdom	1800-2014	bacterial isolates collected	S	NA	R	NA	NA
550.668	Enterobacter cloacae	Enterobacter hormaechei	108	United Kingdom	1800-2014	bacterial isolates collected	S	NA	I	NA	NA
550.685	Enterobacter cloacae	Enterobacter hormaechei	787	United Kingdom	1800-2014	bacterial isolates collected	S	NA	S	NA	NA
550.666	Enterobacter cloacae	Enterobacter hormaechei	788	United Kingdom	1800-2014	bacterial isolates collected	S	NA	S	NA	NA
550.660	Enterobacter cloacae	Enterobacter hormaechei	286	United Kingdom	1800-2014	bacterial isolates collected	S	NA	R	NA	NA
550.650	Enterobacter cloacae	Enterobacter hormaechei	135	United Kingdom	1800-2014	bacterial isolates collected	S	NA	S	NA	NA
550.667	Enterobacter cloacae	Enterobacter hormaechei	108	United Kingdom	1800-2014	bacterial isolates collected	S	NA	S	NA	NA
550.657	Enterobacter cloacae	Enterobacter hormaechei	108	United Kingdom	1800-2014	bacterial isolates collected	S	NA	S	NA	NA
550.686	Enterobacter cloacae	Enterobacter hormaechei	65	United Kingdom	1800-2014	bacterial isolates collected	S	NA	R	NA	NA
550.663	Enterobacter cloacae	Enterobacter cloacae	609	United Kingdom	1800-2014	bacterial isolates collected	S	NA	I	NA	NA
550.656	Enterobacter cloacae	Enterobacter hormaechei	204	United Kingdom	1800-2014	bacterial isolates collected	S	NA	R	NA	NA
550.649	Enterobacter cloacae	Enterobacter hormaechei	200	United Kingdom	1800-2014	bacterial isolates collected	S	NA	R	NA	NA
550.645	Enterobacter cloacae	Enterobacter hormaechei	108	United Kingdom	1800-2014	bacterial isolates collected	S	NA	S	NA	NA
550.688	Enterobacter cloacae	Enterobacter asburiae	780	United Kingdom	1800-2014	bacterial isolates collected	S	NA	S	NA	NA
550.653	Enterobacter cloacae	Enterobacter hormaechei	118	United Kingdom	1800-2014	bacterial isolates collected	S	NA	S	NA	NA
550.674	Enterobacter cloacae	Enterobacter hormaechei	110	United Kingdom	1800-2014	bacterial isolates collected	S	NA	R	NA	NA
550.646	Enterobacter cloacae	Enterobacter hormaechei	133	United Kingdom	1800-2014	bacterial isolates collected	S	NA	S	NA	NA
550.683	Enterobacter cloacae	Enterobacter hormaechei	116	United Kingdom	1800-2014	bacterial isolates collected	S	NA	S	NA	NA
550.643	Enterobacter cloacae	Enterobacter hormaechei	94	United Kingdom	1800-2014	bacterial isolates collected	S	NA	S	NA	NA
550.687	Enterobacter cloacae	Enterobacter hormaechei	108	United Kingdom	1800-2014	bacterial isolates collected	R	NA	R	NA	NA
550.689	Enterobacter cloacae	Enterobacter hormaechei	94	United Kingdom	1800-2014	bacterial isolates collected	S	NA	S	NA	NA
550.690	Enterobacter cloacae	Enterobacter hormaechei	134	United Kingdom	1800-2014	bacterial isolates collected	S	NA	R	NA	NA
550.691	Enterobacter cloacae	Enterobacter hormaechei	182	United Kingdom	1800-2014	bacterial isolates collected	S	NA	R	NA	NA
550.692	Enterobacter cloacae	Enterobacter hormaechei	138	United Kingdom	1800-2014	bacterial isolates collected	S	NA	S	NA	NA
550.693	Enterobacter cloacae	Enterobacter cloacae	789	United Kingdom	1800-2014	bacterial isolates collected	S	NA	S	NA	NA
550.694	Enterobacter cloacae	Enterobacter kobei	790	United Kingdom	1800-2014	bacterial isolates collected	S	NA	S	NA	NA
550.695	Enterobacter cloacae	Enterobacter hormaechei	108	United Kingdom	1800-2014	bacterial isolates collected	S	NA	R	NA	NA
550.696	Enterobacter cloacae	Enterobacter hormaechei	200	United Kingdom	1800-2014	bacterial isolates collected	S	NA	R	NA	NA
550.697	Enterobacter cloacae	Enterobacter hormaechei	78	United Kingdom	1800-2014	bacterial isolates collected	S	NA	R	NA	NA
550.698	Enterobacter cloacae	Enterobacter hormaechei	108	United Kingdom	1800-2014	bacterial isolates collected	S	NA	S	NA	NA
550.700	Enterobacter cloacae	Enterobacter asburiae	24	United Kingdom	1800-2014	bacterial isolates collected	S	NA	S	NA	NA
550.699	Enterobacter cloacae	Enterobacter cloacae	519	United Kingdom	1800-2014	bacterial isolates collected	S	NA	R	NA	NA
550.701	Enterobacter cloacae	Enterobacter bugandensis	791	United Kingdom	1800-2014	bacterial isolates collected	S	NA	S	NA	NA
550.702	Enterobacter cloacae	Enterobacter hormaechei	151	United Kingdom	1800-2014	bacterial isolates collected	S	NA	S	NA	NA
550.703	Enterobacter cloacae	Enterobacter hormaechei	97	United Kingdom	1800-2014	bacterial isolates collected	S	NA	S	NA	NA
550.704	Enterobacter cloacae	Enterobacter hormaechei	792	United Kingdom	1800-2014	bacterial isolates collected	S	NA	S	NA	NA
550.705	Enterobacter cloacae	Enterobacter hormaechei	68	United Kingdom	1800-2014	bacterial isolates collected	S	NA	R	NA	NA
550.706	Enterobacter cloacae	Enterobacter hormaechei	90	United Kingdom	1800-2014	bacterial isolates collected	S	NA	R	NA	NA
550.707	Enterobacter cloacae	Enterobacter hormaechei	171	United Kingdom	1800-2014	bacterial isolates collected	S	NA	R	NA	NA
550.708	Enterobacter cloacae	Enterobacter hormaechei	108	United Kingdom	1800-2014	bacterial isolates collected	S	NA	R	NA	NA
550.710	Enterobacter cloacae	Enterobacter hormaechei	278	United Kingdom	1800-2014	bacterial isolates collected	S	NA	S	NA	NA
550.711	Enterobacter cloacae	Enterobacter hormaechei	50	United Kingdom	1800-2014	bacterial isolates collected	S	NA	S	NA	NA
550.712	Enterobacter cloacae	Enterobacter hormaechei	133	United Kingdom	1800-2014	bacterial isolates collected	S	NA	S	NA	NA
550.709	Enterobacter cloacae	Enterobacter hormaechei	782	United Kingdom	1800-2014	bacterial isolates collected	S	NA	S	NA	NA
550.713	Enterobacter cloacae	Enterobacter hormaechei	190	United Kingdom	1800-2014	bacterial isolates collected	S	NA	R	NA	NA
550.714	Enterobacter cloacae	Enterobacter hormaechei	544	United Kingdom	1800-2014	bacterial isolates collected	S	NA	S	NA	NA
550.716	Enterobacter cloacae	Enterobacter hormaechei	177	United Kingdom	1800-2014	bacterial isolates collected	S	NA	S	NA	NA
550.715	Enterobacter cloacae	Enterobacter kobei	125	United Kingdom	1800-2014	bacterial isolates collected	S	NA	S	NA	NA
550.717	Enterobacter cloacae	Enterobacter hormaechei	793	United Kingdom	1800-2014	bacterial isolates collected	S	NA	R	NA	NA
550.719	Enterobacter cloacae	Enterobacter hormaechei	788	United Kingdom	1800-2014	bacterial isolates collected	S	NA	S	NA	NA
550.720	Enterobacter cloacae	Enterobacter hormaechei	278	United Kingdom	1800-2014	bacterial isolates collected	S	NA	R	NA	NA
550.718	Enterobacter cloacae	Enterobacter hormaechei	171	United Kingdom	1800-2014	bacterial isolates collected	S	NA	R	NA	NA
550.721	Enterobacter cloacae	Enterobacter hormaechei	171	United Kingdom	1800-2014	bacterial isolates collected	S	NA	R	NA	NA
550.722	Enterobacter cloacae	Enterobacter hormaechei	68	United Kingdom	1800-2014	bacterial isolates collected	S	NA	S	NA	NA
550.725	Enterobacter cloacae	Enterobacter hormaechei	794	United Kingdom	1800-2014	bacterial isolates collected	S	NA	S	NA	NA
550.723	Enterobacter cloacae	Enterobacter hormaechei	104	United Kingdom	1800-2014	bacterial isolates collected	S	NA	R	NA	NA
550.724	Enterobacter cloacae	Enterobacter hormaechei	108	United Kingdom	1800-2014	bacterial isolates collected	S	NA	I	NA	NA
550.727	Enterobacter cloacae	Enterobacter hormaechei	68	United Kingdom	1800-2014	bacterial isolates collected	S	NA	S	NA	NA
550.726	Enterobacter cloacae	Enterobacter bugandensis	795	United Kingdom	1800-2014	bacterial isolates collected	S	NA	S	NA	NA
550.728	Enterobacter cloacae	Enterobacter hormaechei	133	United Kingdom	1800-2014	bacterial isolates collected	S	NA	S	NA	NA
550.729	Enterobacter cloacae	Enterobacter hormaechei	116	United Kingdom	1800-2014	bacterial isolates collected	S	NA	S	NA	NA
550.731	Enterobacter cloacae	Enterobacter hormaechei	133	United Kingdom	1800-2014	bacterial isolates collected	S	NA	S	NA	NA
550.730	Enterobacter cloacae	Enterobacter asburiae	435	United Kingdom	1800-2014	bacterial isolates collected	S	NA	R	NA	NA
550.732	Enterobacter cloacae	Enterobacter hormaechei	168	United Kingdom	1800-2014	bacterial isolates collected	S	NA	S	NA	NA
550.733	Enterobacter cloacae	Enterobacter hormaechei	102	United Kingdom	1800-2014	bacterial isolates collected	S	NA	S	NA	NA
550.758	Enterobacter cloacae	Enterobacter hormaechei	796	-	1800-2014	bacterial isolates collected	S	NA	R	NA	NA
550.734	Enterobacter cloacae	Enterobacter hormaechei	78	United Kingdom	1800-2014	bacterial isolates collected	S	NA	R	NA	NA
550.735	Enterobacter cloacae	Enterobacter hormaechei	146	United Kingdom	1800-2014	bacterial isolates collected	S	NA	S	NA	NA
550.759	Enterobacter cloacae	Enterobacter hormaechei	78	-	1800-2014	bacterial isolates collected	S	NA	R	NA	NA
550.737	Enterobacter cloacae	Enterobacter hormaechei	93	United Kingdom	1800-2014	bacterial isolates collected	S	NA	I	NA	NA
550.736	Enterobacter cloacae	Enterobacter ludwigii	781	United Kingdom	1800-2014	bacterial isolates collected	S	NA	R	NA	NA
550.760	Enterobacter cloacae	Enterobacter hormaechei	171	-	1800-2014	bacterial isolates collected	S	NA	R	NA	NA
550.738	Enterobacter cloacae	Enterobacter hormaechei	171	United Kingdom	1800-2014	bacterial isolates collected	S	NA	R	NA	NA
550.739	Enterobacter cloacae	Enterobacter hormaechei	116	United Kingdom	1800-2014	blood	S	NA	S	NA	NA
550.740	Enterobacter cloacae	Enterobacter hormaechei	141	United Kingdom	1800-2014	bacterial isolates collected	S	NA	R	NA	NA
550.761	Enterobacter cloacae	Enterobacter hormaechei	2609	United Kingdom	1800-2014	blood	S	NA	S	NA	NA
550.741	Enterobacter cloacae	Enterobacter hormaechei	50	United Kingdom	1800-2014	bacterial isolates collected	S	NA	S	NA	NA
550.742	Enterobacter cloacae	Enterobacter hormaechei	66	United Kingdom	1800-2014	bacterial isolates collected	S	NA	I	NA	NA
550.762	Enterobacter cloacae	Enterobacter kobei	1001	-	1800-2014	bacterial isolates collected	S	NA	R	NA	NA
550.743	Enterobacter cloacae	Enterobacter hormaechei	797	United Kingdom	1800-2014	bacterial isolates collected	S	NA	S	NA	NA
550.744	Enterobacter cloacae	Enterobacter hormaechei	346	United Kingdom	1800-2014	bacterial isolates collected	S	NA	S	NA	NA
550.763	Enterobacter cloacae	Enterobacter hormaechei	50	-	1800-2014	bacterial isolates collected	S	NA	R	NA	NA
550.745	Enterobacter cloacae	Enterobacter hormaechei	94	United Kingdom	1800-2014	bacterial isolates collected	S	NA	R	NA	NA
550.764	Enterobacter cloacae	Enterobacter hormaechei	798	-	1800-2014	bacterial isolates collected	S	NA	R	NA	NA
550.765	Enterobacter cloacae	Enterobacter hormaechei	78	-	1800-2014	bacterial isolates collected	S	NA	R	NA	NA
550.766	Enterobacter cloacae	Enterobacter hormaechei	798	-	1800-2014	bacterial isolates collected	S	NA	R	NA	NA
550.767	Enterobacter cloacae	Enterobacter hormaechei	798	-	1800-2014	bacterial isolates collected	S	NA	R	NA	NA
550.768	Enterobacter cloacae	Enterobacter hormaechei	50	-	1800-2014	bacterial isolates collected	S	NA	S	NA	NA
550.772	Enterobacter cloacae	Enterobacter hormaechei	114	-	1800-2014	bacterial isolates collected	S	NA	S	NA	NA
550.770	Enterobacter cloacae	Enterobacter hormaechei	108	-	1800-2014	bacterial isolates collected	S	NA	R	NA	NA
550.771	Enterobacter cloacae	Enterobacter hormaechei	104	-	1800-2014	bacterial isolates collected	S	NA	S	NA	NA
550.769	Enterobacter cloacae	Enterobacter hormaechei	108	-	1800-2014	bacterial isolates collected	S	NA	R	NA	NA
550.774	Enterobacter cloacae	Enterobacter hormaechei	108	-	1800-2014	bacterial isolates collected	S	NA	S	NA	NA
550.773	Enterobacter cloacae	Enterobacter hormaechei	171	United Kingdom	1800-2014	blood	S	NA	R	NA	NA
550.775	Enterobacter cloacae	Enterobacter hormaechei	133	-	1800-2014	bacterial isolates collected	S	NA	I	NA	NA
550.776	Enterobacter cloacae	Enterobacter hormaechei	175	United Kingdom	1800-2014	blood	S	NA	S	NA	NA
550.777	Enterobacter cloacae	Enterobacter hormaechei	133	-	1800-2014	bacterial isolates collected	S	NA	R	NA	NA
550.746	Enterobacter cloacae	Enterobacter hormaechei	50	United Kingdom	1800-2014	bacterial isolates collected	S	NA	S	NA	NA
550.748	Enterobacter cloacae	Enterobacter hormaechei	800	United Kingdom	1800-2014	bacterial isolates collected	S	NA	R	NA	NA
550.778	Enterobacter cloacae	Enterobacter hormaechei	800	-	1800-2014	bacterial isolates collected	S	NA	R	NA	NA
550.747	Enterobacter cloacae	Enterobacter hormaechei	114	United Kingdom	1800-2014	bacterial isolates collected	S	NA	R	NA	NA
550.779	Enterobacter cloacae	Enterobacter hormaechei	114	-	1800-2014	bacterial isolates collected	S	NA	R	NA	NA
550.780	Enterobacter cloacae	Enterobacter hormaechei	168	-	1800-2014	bacterial isolates collected	R	NA	S	NA	NA
550.781	Enterobacter cloacae	Enterobacter roggenkampii	422	United Kingdom	1800-2014	blood	S	NA	R	NA	NA
550.782	Enterobacter cloacae	Enterobacter hormaechei	66	-	1800-2014	bacterial isolates collected	S	NA	I	NA	NA
550.786	Enterobacter cloacae	Enterobacter hormaechei	66	-	1800-2014	bacterial isolates collected	S	NA	R	NA	NA
550.784	Enterobacter cloacae	Enterobacter hormaechei	133	-	1800-2014	bacterial isolates collected	S	NA	S	NA	NA
550.785	Enterobacter cloacae	Enterobacter hormaechei	120	-	1800-2014	bacterial isolates collected	S	NA	S	NA	NA
550.783	Enterobacter cloacae	Enterobacter hormaechei	102	-	1800-2014	bacterial isolates collected	S	NA	S	NA	NA
550.787	Enterobacter cloacae	Enterobacter hormaechei	110	-	1800-2014	bacterial isolates collected	S	NA	S	NA	NA
550.791	Enterobacter cloacae	Enterobacter asburiae	24	United Kingdom	1800-2014	blood	S	NA	I	NA	NA
550.788	Enterobacter cloacae	Enterobacter hormaechei	108	-	1800-2014	bacterial isolates collected	S	NA	R	NA	NA
550.789	Enterobacter cloacae	Enterobacter chengduensis	598	-	1800-2014	bacterial isolates collected	S	NA	S	NA	NA
550.790	Enterobacter cloacae	Enterobacter hormaechei	110	-	1800-2014	bacterial isolates collected	S	NA	I	NA	NA
550.792	Enterobacter cloacae	Enterobacter hormaechei	110	-	1800-2014	bacterial isolates collected	S	NA	I	NA	NA
550.794	Enterobacter cloacae	Enterobacter hormaechei	801	-	1800-2014	bacterial isolates collected	S	NA	S	NA	NA
550.793	Enterobacter cloacae	Enterobacter hormaechei	94	-	1800-2014	bacterial isolates collected	R	NA	R	NA	NA
550.795	Enterobacter cloacae	Enterobacter hormaechei	78	-	1800-2014	bacterial isolates collected	S	NA	R	NA	NA
550.798	Enterobacter cloacae	Enterobacter hormaechei	110	-	1800-2014	bacterial isolates collected	S	NA	R	NA	NA
550.796	Enterobacter cloacae	Enterobacter hormaechei	90	-	1800-2014	bacterial isolates collected	S	NA	S	NA	NA
550.797	Enterobacter cloacae	Enterobacter hormaechei	802	-	1800-2014	bacterial isolates collected	S	NA	I	NA	NA
550.799	Enterobacter cloacae	Enterobacter hormaechei	90	-	1800-2014	bacterial isolates collected	S	NA	I	NA	NA
550.801	Enterobacter cloacae	Enterobacter roggenkampii	803	-	1800-2014	bacterial isolates collected	I	NA	S	NA	NA
550.802	Enterobacter cloacae	Enterobacter hormaechei	90	-	1800-2014	bacterial isolates collected	S	NA	R	NA	NA
550.803	Enterobacter cloacae	Enterobacter hormaechei	78	-	1800-2014	bacterial isolates collected	S	NA	R	NA	NA
550.800	Enterobacter cloacae	Enterobacter hormaechei	108	-	1800-2014	bacterial isolates collected	S	NA	R	NA	NA
550.804	Enterobacter cloacae	Enterobacter hormaechei	168	-	1800-2014	bacterial isolates collected	S	NA	S	NA	NA
550.805	Enterobacter cloacae	Enterobacter hormaechei	90	-	1800-2014	bacterial isolates collected	S	NA	I	NA	NA
550.806	Enterobacter cloacae	Enterobacter hormaechei	286	-	1800-2014	bacterial isolates collected	S	NA	R	NA	NA
550.807	Enterobacter cloacae	Enterobacter hormaechei	286	-	1800-2014	bacterial isolates collected	S	NA	S	NA	NA
550.809	Enterobacter cloacae	Enterobacter ludwigii	13	-	1800-2014	bacterial isolates collected	R	NA	S	NA	NA
550.808	Enterobacter cloacae	Enterobacter hormaechei	90	United Kingdom	1800-2014	blood	R	NA	I	NA	NA
550.810	Enterobacter cloacae	Enterobacter asburiae	162	-	1800-2014	bacterial isolates collected	R	NA	S	NA	NA
550.811	Enterobacter cloacae	Enterobacter hormaechei	94	-	1800-2014	bacterial isolates collected	S	NA	I	NA	NA
550.817	Enterobacter cloacae	Enterobacter hormaechei	78	-	1800-2014	bacterial isolates collected	S	NA	R	NA	NA
550.813	Enterobacter cloacae	Enterobacter hormaechei	66	-	1800-2014	bacterial isolates collected	S	NA	S	NA	NA
550.812	Enterobacter cloacae	Enterobacter hormaechei	108	-	1800-2014	bacterial isolates collected	S	NA	I	NA	NA
550.814	Enterobacter cloacae	Enterobacter hormaechei	114	-	1800-2014	bacterial isolates collected	S	NA	R	NA	NA
550.815	Enterobacter cloacae	Enterobacter hormaechei	90	-	1800-2014	bacterial isolates collected	S	NA	S	NA	NA
550.816	Enterobacter cloacae	Enterobacter hormaechei	68	-	1800-2014	bacterial isolates collected	S	NA	R	NA	NA
550.818	Enterobacter cloacae	Enterobacter hormaechei	78	-	1800-2014	bacterial isolates collected	S	NA	R	NA	NA
550.820	Enterobacter cloacae	Enterobacter hormaechei	78	-	1800-2014	bacterial isolates collected	S	NA	R	NA	NA
550.821	Enterobacter cloacae	Enterobacter hormaechei	97	-	1800-2014	bacterial isolates collected	S	NA	S	NA	NA
550.819	Enterobacter cloacae	Enterobacter hormaechei	286	-	1800-2014	bacterial isolates collected	S	NA	S	NA	NA
550.823	Enterobacter cloacae	Enterobacter roggenkampii	803	-	1800-2014	bacterial isolates collected	S	NA	I	NA	NA
550.822	Enterobacter cloacae	Enterobacter hormaechei	133	-	1800-2014	bacterial isolates collected	S	NA	S	NA	NA
550.824	Enterobacter cloacae	Enterobacter hormaechei	144	-	1800-2014	bacterial isolates collected	S	NA	I	NA	NA
550.825	Enterobacter cloacae	Enterobacter hormaechei	2415	-	1800-2014	bacterial isolates collected	S	NA	S	NA	NA
550.827	Enterobacter cloacae	Enterobacter hormaechei	90	-	1800-2014	bacterial isolates collected	S	NA	R	NA	NA
550.826	Enterobacter cloacae	Enterobacter hormaechei	Unknown	-	1800-2014	bacterial isolates collected	S	NA	S	NA	NA
550.828	Enterobacter cloacae	Enterobacter hormaechei	151	-	1800-2014	bacterial isolates collected	S	NA	S	NA	NA
550.829	Enterobacter cloacae	Enterobacter hormaechei	106	-	1800-2014	bacterial isolates collected	S	NA	R	NA	NA
550.830	Enterobacter cloacae	Enterobacter hormaechei	106	-	1800-2014	bacterial isolates collected	S	NA	S	NA	NA
550.833	Enterobacter cloacae	Enterobacter hormaechei	90	-	1800-2014	bacterial isolates collected	S	NA	R	NA	NA
550.831	Enterobacter cloacae	Enterobacter hormaechei	68	-	1800-2014	bacterial isolates collected	S	NA	I	NA	NA
550.832	Enterobacter cloacae	Enterobacter hormaechei	264	-	1800-2014	bacterial isolates collected	S	NA	S	NA	NA
550.834	Enterobacter cloacae	Enterobacter hormaechei	68	-	1800-2014	bacterial isolates collected	S	NA	R	NA	NA
550.836	Enterobacter cloacae	Enterobacter hormaechei	68	-	1800-2014	bacterial isolates collected	S	NA	R	NA	NA
550.835	Enterobacter cloacae	Enterobacter hormaechei	108	-	1800-2014	bacterial isolates collected	S	NA	S	NA	NA
550.838	Enterobacter cloacae	Enterobacter hormaechei	102	-	1800-2014	bacterial isolates collected	S	NA	S	NA	NA
550.837	Enterobacter cloacae	Enterobacter hormaechei	110	-	1800-2014	bacterial isolates collected	S	NA	I	NA	NA
550.839	Enterobacter cloacae	Enterobacter hormaechei	90	-	1800-2014	bacterial isolates collected	S	NA	S	NA	NA
550.840	Enterobacter cloacae	Enterobacter hormaechei	94	-	1800-2014	bacterial isolates collected	S	NA	R	NA	NA
550.842	Enterobacter cloacae	Enterobacter hormaechei	68	-	1800-2014	bacterial isolates collected	S	NA	S	NA	NA
550.845	Enterobacter cloacae	Enterobacter hormaechei	128	-	1800-2014	bacterial isolates collected	S	NA	S	NA	NA
550.841	Enterobacter cloacae	Enterobacter hormaechei	168	-	1800-2014	bacterial isolates collected	S	NA	S	NA	NA
550.843	Enterobacter cloacae	Enterobacter hormaechei	233	-	1800-2014	bacterial isolates collected	S	NA	S	NA	NA
550.846	Enterobacter cloacae	Enterobacter hormaechei	182	-	1800-2014	bacterial isolates collected	S	NA	R	NA	NA
550.847	Enterobacter cloacae	Enterobacter hormaechei	133	-	1800-2014	bacterial isolates collected	S	NA	R	NA	NA
550.844	Enterobacter cloacae	Enterobacter hormaechei	62	-	1800-2014	bacterial isolates collected	S	NA	S	NA	NA
550.848	Enterobacter cloacae	Enterobacter hormaechei	108	-	1800-2014	bacterial isolates collected	S	NA	S	NA	NA
550.849	Enterobacter cloacae	Enterobacter hormaechei	68	-	1800-2014	bacterial isolates collected	S	NA	S	NA	NA
550.850	Enterobacter cloacae	Enterobacter hormaechei	68	-	1800-2014	bacterial isolates collected	S	NA	S	NA	NA
550.851	Enterobacter cloacae	Enterobacter roggenkampii	767	-	1800-2014	bacterial isolates collected	S	NA	S	NA	NA
550.852	Enterobacter cloacae	Enterobacter hormaechei	135	-	1800-2014	bacterial isolates collected	S	NA	S	NA	NA
550.853	Enterobacter cloacae	Enterobacter hormaechei	50	-	1800-2014	bacterial isolates collected	S	NA	S	NA	NA
550.856	Enterobacter cloacae	Enterobacter hormaechei	65	-	1800-2014	bacterial isolates collected	S	NA	R	NA	NA
550.855	Enterobacter cloacae	Enterobacter hormaechei	278	-	1800-2014	bacterial isolates collected	S	NA	S	NA	NA
550.858	Enterobacter cloacae	Enterobacter hormaechei	278	-	1800-2014	bacterial isolates collected	S	NA	R	NA	NA
550.857	Enterobacter cloacae	Enterobacter hormaechei	Unknown	-	1800-2014	bacterial isolates collected	S	NA	S	NA	NA
550.859	Enterobacter cloacae	Enterobacter hormaechei	Unknown	-	1800-2014	bacterial isolates collected	S	NA	S	NA	NA
550.860	Enterobacter cloacae	Enterobacter hormaechei	93	-	1800-2014	bacterial isolates collected	S	NA	S	NA	NA
550.862	Enterobacter cloacae	Enterobacter hormaechei	135	-	1800-2014	bacterial isolates collected	S	NA	S	NA	NA
550.863	Enterobacter cloacae	Enterobacter hormaechei	50	-	1800-2014	bacterial isolates collected	S	NA	S	NA	NA
550.864	Enterobacter cloacae	Enterobacter kobei	773	-	1800-2014	bacterial isolates collected	S	NA	R	NA	NA
550.867	Enterobacter cloacae	Enterobacter hormaechei	108	-	1800-2014	bacterial isolates collected	S	NA	S	NA	NA
550.865	Enterobacter cloacae	Enterobacter asburiae	24	-	1800-2014	bacterial isolates collected	S	NA	R	NA	NA
550.866	Enterobacter cloacae	Enterobacter hormaechei	118	-	1800-2014	bacterial isolates collected	S	NA	S	NA	NA
550.868	Enterobacter cloacae	Enterobacter hormaechei	106	-	1800-2014	bacterial isolates collected	S	NA	S	NA	NA
550.870	Enterobacter cloacae	Enterobacter hormaechei	286	-	1800-2014	bacterial isolates collected	S	NA	I	NA	NA
550.869	Enterobacter cloacae	Enterobacter genomosp. O	774	-	1800-2014	bacterial isolates collected	S	NA	S	NA	NA
550.871	Enterobacter cloacae	Enterobacter hormaechei	286	-	1800-2014	bacterial isolates collected	S	NA	R	NA	NA
550.872	Enterobacter cloacae	Enterobacter hormaechei	286	-	1800-2014	bacterial isolates collected	S	NA	R	NA	NA
550.874	Enterobacter cloacae	Enterobacter hormaechei	286	-	1800-2014	bacterial isolates collected	S	NA	S	NA	NA
550.873	Enterobacter cloacae	Enterobacter hormaechei	133	-	1800-2014	bacterial isolates collected	S	NA	S	NA	NA
550.875	Enterobacter cloacae	Enterobacter hormaechei	68	-	1800-2014	bacterial isolates collected	S	NA	I	NA	NA
550.876	Enterobacter cloacae	Enterobacter hormaechei	94	-	1800-2014	bacterial isolates collected	S	NA	S	NA	NA
550.879	Enterobacter cloacae	Enterobacter hormaechei	68	-	1800-2014	bacterial isolates collected	S	NA	R	NA	NA
550.878	Enterobacter cloacae	Enterobacter roggenkampii	166	-	1800-2014	bacterial isolates collected	S	NA	R	NA	NA
550.877	Enterobacter cloacae	Enterobacter asburiae	24	-	1800-2014	bacterial isolates collected	S	NA	S	NA	NA
550.880	Enterobacter cloacae	Enterobacter hormaechei	114	-	1800-2014	bacterial isolates collected	S	NA	R	NA	NA
550.881	Enterobacter cloacae	Enterobacter hormaechei	110	-	1800-2014	bacterial isolates collected	S	NA	S	NA	NA
550.882	Enterobacter cloacae	Enterobacter ludwigii	775	-	1800-2014	bacterial isolates collected	S	NA	S	NA	NA
550.883	Enterobacter cloacae	Enterobacter hormaechei	108	-	1800-2014	bacterial isolates collected	S	NA	I	NA	NA
550.884	Enterobacter cloacae	Enterobacter hormaechei	264	-	1800-2014	bacterial isolates collected	S	NA	R	NA	NA
550.885	Enterobacter cloacae	Enterobacter hormaechei	50	-	1800-2014	bacterial isolates collected	S	NA	S	NA	NA
550.886	Enterobacter cloacae	Enterobacter hormaechei	135	-	1800-2014	bacterial isolates collected	S	NA	S	NA	NA
550.887	Enterobacter cloacae	Enterobacter hormaechei	120	-	1800-2014	bacterial isolates collected	S	NA	S	NA	NA
550.888	Enterobacter cloacae	Enterobacter hormaechei	776	-	1800-2014	bacterial isolates collected	S	NA	S	NA	NA
550.890	Enterobacter cloacae	Enterobacter hormaechei	138	-	1800-2014	bacterial isolates collected	S	NA	S	NA	NA
550.889	Enterobacter cloacae	Enterobacter hormaechei	133	-	1800-2014	bacterial isolates collected	S	NA	S	NA	NA
550.891	Enterobacter cloacae	Enterobacter hormaechei	133	-	1800-2014	bacterial isolates collected	S	NA	S	NA	NA
550.892	Enterobacter cloacae	Enterobacter hormaechei	133	-	1800-2014	bacterial isolates collected	S	NA	S	NA	NA
550.893	Enterobacter cloacae	Enterobacter hormaechei	50	-	1800-2014	bacterial isolates collected	S	NA	S	NA	NA
550.894	Enterobacter cloacae	Enterobacter asburiae	24	-	1800-2014	bacterial isolates collected	S	NA	S	NA	NA
550.896	Enterobacter cloacae	Enterobacter hormaechei	114	-	1800-2014	bacterial isolates collected	S	NA	R	NA	NA
550.895	Enterobacter cloacae	Enterobacter hormaechei	171	-	1800-2014	bacterial isolates collected	S	NA	R	NA	NA
550.897	Enterobacter cloacae	Enterobacter hormaechei	114	-	1800-2014	bacterial isolates collected	S	NA	R	NA	NA
550.899	Enterobacter cloacae	Enterobacter hormaechei	108	-	1800-2014	bacterial isolates collected	S	NA	R	NA	NA
550.898	Enterobacter cloacae	Enterobacter hormaechei	141	-	1800-2014	bacterial isolates collected	S	NA	S	NA	NA
550.901	Enterobacter cloacae	Enterobacter kobei	777	-	1800-2014	bacterial isolates collected	S	NA	S	NA	NA
550.902	Enterobacter cloacae	Enterobacter asburiae	610	-	1800-2014	bacterial isolates collected	S	NA	S	NA	NA
550.900	Enterobacter cloacae	Enterobacter hormaechei	118	-	1800-2014	bacterial isolates collected	S	NA	S	NA	NA
550.903	Enterobacter cloacae	Enterobacter hormaechei	421	-	1800-2014	bacterial isolates collected	S	NA	I	NA	NA
550.908	Enterobacter cloacae	Enterobacter asburiae	24	-	1800-2014	bacterial isolates collected	S	NA	S	NA	NA
550.904	Enterobacter cloacae	Enterobacter hormaechei	772	-	1800-2014	bacterial isolates collected	S	NA	R	NA	NA
550.905	Enterobacter cloacae	Enterobacter hormaechei	778	-	1800-2014	bacterial isolates collected	S	NA	R	NA	NA
550.906	Enterobacter cloacae	Enterobacter hormaechei	Unknown	-	1800-2014	bacterial isolates collected	S	NA	S	NA	NA
550.907	Enterobacter cloacae	Enterobacter hormaechei	133	-	1800-2014	bacterial isolates collected	S	NA	S	NA	NA
550.909	Enterobacter cloacae	Enterobacter hormaechei	114	-	1800-2014	bacterial isolates collected	S	NA	S	NA	NA
550.911	Enterobacter cloacae	Enterobacter hormaechei	78	-	1800-2014	bacterial isolates collected	S	NA	R	NA	NA
550.910	Enterobacter cloacae	Enterobacter hormaechei	135	-	1800-2014	bacterial isolates collected	S	NA	S	NA	NA
550.912	Enterobacter cloacae	Enterobacter hormaechei	779	-	1800-2014	bacterial isolates collected	S	NA	S	NA	NA
550.914	Enterobacter cloacae	Enterobacter hormaechei	68	-	1800-2014	bacterial isolates collected	S	NA	S	NA	NA
550.913	Enterobacter cloacae	Enterobacter hormaechei	798	-	1800-2014	bacterial isolates collected	S	NA	R	NA	NA
550.915	Enterobacter cloacae	Enterobacter kobei	Unknown	-	1800-2014	bacterial isolates collected	I	NA	S	NA	NA
550.917	Enterobacter cloacae	Enterobacter asburiae	780	-	1800-2014	bacterial isolates collected	S	NA	S	NA	NA
550.916	Enterobacter cloacae	Enterobacter hormaechei	108	-	1800-2014	bacterial isolates collected	S	NA	S	NA	NA
550.918	Enterobacter cloacae	Enterobacter hormaechei	190	-	1800-2014	bacterial isolates collected	S	NA	S	NA	NA
550.921	Enterobacter cloacae	Enterobacter hormaechei	93	-	1800-2014	bacterial isolates collected	S	NA	S	NA	NA
550.922	Enterobacter cloacae	Enterobacter hormaechei	94	-	1800-2014	bacterial isolates collected	S	NA	I	NA	NA
550.920	Enterobacter cloacae	Enterobacter asburiae	24	-	1800-2014	bacterial isolates collected	S	NA	S	NA	NA
550.919	Enterobacter cloacae	Enterobacter hormaechei	90	-	1800-2014	bacterial isolates collected	S	NA	S	NA	NA
550.923	Enterobacter cloacae	Enterobacter hormaechei	110	-	1800-2014	bacterial isolates collected	S	NA	S	NA	NA
550.925	Enterobacter cloacae	Enterobacter asburiae	23	-	1800-2014	bacterial isolates collected	S	NA	S	NA	NA
550.924	Enterobacter cloacae	Enterobacter hormaechei	110	-	1800-2014	bacterial isolates collected	S	NA	I	NA	NA
550.926	Enterobacter cloacae	Enterobacter hormaechei	973	-	1800-2014	bacterial isolates collected	S	NA	S	NA	NA
550.927	Enterobacter cloacae	Enterobacter hormaechei	2582	-	1800-2014	bacterial isolates collected	S	NA	S	NA	NA
550.928	Enterobacter cloacae	Enterobacter hormaechei	120	-	1800-2014	bacterial isolates collected	S	NA	S	NA	NA
550.929	Enterobacter cloacae	Enterobacter hormaechei	108	-	1800-2014	bacterial isolates collected	S	NA	S	NA	NA
550.930	Enterobacter cloacae	Enterobacter hormaechei	133	-	1800-2014	bacterial isolates collected	S	NA	S	NA	NA
550.931	Enterobacter cloacae	Enterobacter hormaechei	88	-	1800-2014	bacterial isolates collected	S	NA	R	NA	NA
550.932	Enterobacter cloacae	Enterobacter hormaechei	295	-	1800-2014	bacterial isolates collected	S	NA	R	NA	NA
550.933	Enterobacter cloacae	Enterobacter hormaechei	295	-	1800-2014	bacterial isolates collected	S	NA	S	NA	NA
550.934	Enterobacter cloacae	Enterobacter hormaechei	133	-	1800-2014	bacterial isolates collected	S	NA	S	NA	NA
550.935	Enterobacter cloacae	Enterobacter hormaechei	45	-	1800-2014	bacterial isolates collected	S	NA	S	NA	NA
550.936	Enterobacter cloacae	Enterobacter hormaechei	135	-	1800-2014	bacterial isolates collected	S	NA	S	NA	NA
550.939	Enterobacter cloacae	Enterobacter hormaechei	133	-	1800-2014	bacterial isolates collected	I	NA	S	NA	NA
550.937	Enterobacter cloacae	Enterobacter hormaechei	461	-	1800-2014	bacterial isolates collected	S	NA	I	NA	NA
550.938	Enterobacter cloacae	Enterobacter hormaechei	135	-	1800-2014	bacterial isolates collected	S	NA	S	NA	NA
550.943	Enterobacter cloacae	Enterobacter hormaechei	68	-	1800-2014	bacterial isolates collected	S	NA	S	NA	NA
550.940	Enterobacter cloacae	Enterobacter ludwigii	781	-	1800-2014	bacterial isolates collected	S	NA	R	NA	NA
550.941	Enterobacter cloacae	Enterobacter hormaechei	171	-	1800-2014	bacterial isolates collected	S	NA	R	NA	NA
550.942	Enterobacter cloacae	Enterobacter hormaechei	171	-	1800-2014	bacterial isolates collected	S	NA	R	NA	NA
550.944	Enterobacter cloacae	Enterobacter hormaechei	78	-	1800-2014	bacterial isolates collected	S	NA	R	NA	NA
550.946	Enterobacter cloacae	Enterobacter hormaechei	90	-	1800-2014	bacterial isolates collected	S	NA	S	NA	NA
550.947	Enterobacter cloacae	Enterobacter hormaechei	135	-	1800-2014	bacterial isolates collected	S	NA	S	NA	NA
550.945	Enterobacter cloacae	Enterobacter hormaechei	108	-	1800-2014	bacterial isolates collected	S	NA	S	NA	NA
550.948	Enterobacter cloacae	Enterobacter hormaechei	742	-	1800-2014	bacterial isolates collected	S	NA	S	NA	NA
550.949	Enterobacter cloacae	Enterobacter hormaechei	782	-	1800-2014	bacterial isolates collected	S	NA	S	NA	NA
550.950	Enterobacter cloacae	Enterobacter hormaechei	267	-	1800-2014	bacterial isolates collected	S	NA	I	NA	NA
550.951	Enterobacter cloacae	Enterobacter hormaechei	133	-	1800-2014	bacterial isolates collected	S	NA	S	NA	NA
550.954	Enterobacter cloacae	Enterobacter hormaechei	46	-	1800-2014	bacterial isolates collected	S	NA	S	NA	NA
550.952	Enterobacter cloacae	Enterobacter roggenkampii	Unknown	-	1800-2014	bacterial isolates collected	S	NA	S	NA	NA
550.953	Enterobacter cloacae	Enterobacter hormaechei	65	-	1800-2014	bacterial isolates collected	S	NA	S	NA	NA
550.955	Enterobacter cloacae	Enterobacter hormaechei	395	-	1800-2014	bacterial isolates collected	S	NA	S	NA	NA
550.956	Enterobacter cloacae	Enterobacter hormaechei	198	-	1800-2014	bacterial isolates collected	S	NA	S	NA	NA
550.957	Enterobacter cloacae	Enterobacter hormaechei	133	-	1800-2014	bacterial isolates collected	S	NA	S	NA	NA
550.958	Enterobacter cloacae	Enterobacter hormaechei	104	-	1800-2014	bacterial isolates collected	S	NA	R	NA	NA
550.959	Enterobacter cloacae	Enterobacter hormaechei	108	-	1800-2014	bacterial isolates collected	S	NA	S	NA	NA
550.960	Enterobacter cloacae	Enterobacter hormaechei	78	-	1800-2014	bacterial isolates collected	S	NA	R	NA	NA
550.961	Enterobacter cloacae	Enterobacter hormaechei	78	-	1800-2014	bacterial isolates collected	S	NA	R	NA	NA
550.964	Enterobacter cloacae	Enterobacter bugandensis	784	-	1800-2014	bacterial isolates collected	S	NA	S	NA	NA
550.962	Enterobacter cloacae	Enterobacter hormaechei	108	-	1800-2014	bacterial isolates collected	S	NA	S	NA	NA
550.963	Enterobacter cloacae	Enterobacter hormaechei	108	-	1800-2014	bacterial isolates collected	S	NA	S	NA	NA
1619249.3	Enterobacter cloacae	Enterobacter cloacae	608	Michigan	2013	-	I	R	I	I	I
GCA_000938355.2	Enterobacter hormaechei	Enterobacter hormaechei	114	USA	2013-07-23	Surveillance swab	R	NA	R	R	R
GCA_004343625.1	Enterobacter hormaechei	Enterobacter hormaechei	1260	USA	2015	-	R	R	R	R	R
GCA_014842795.1	Enterobacter hormaechei	Enterobacter hormaechei	65	Pakistan	1998	trachea	S	S	I	S	R
GCA_014842835.1	Enterobacter hormaechei	Enterobacter hormaechei	121	Pakistan	1998	throat	S	S	S	S	S
GCA_015673375.1	Enterobacter hormaechei	Enterobacter hormaechei	1165	Canada: Quebec	2017-05-23	feces	S	S	S	NA	S
GCA_015673435.1	Enterobacter hormaechei	Enterobacter hormaechei	1165	Canada: Quebec	2017-05-23	feces	S	S	S	NA	S
GCA_015673495.1	Enterobacter hormaechei	Enterobacter hormaechei	1165	Canada: Quebec	2017-05-23	feces	S	S	S	NA	S
GCA_029675465.1	Enterobacter hormaechei	Enterobacter hormaechei	171	USA	2021	urine	NA	R	NA	R	R
GCA_031379095.1	Enterobacter hormaechei	Enterobacter hormaechei	113	USA:Boston	2022	Rectal	NA	S	S	S	R
GCA_031378935.1	Enterobacter hormaechei	Enterobacter hormaechei	113	USA:Boston	2022	Abdominal abscess	NA	S	S	S	S
GCA_031378985.1	Enterobacter hormaechei	Enterobacter hormaechei	Unknown	USA:Boston	2023	Forefoot	NA	S	S	S	S
GCA_031378915.1	Enterobacter hormaechei	Enterobacter hormaechei	114	USA:Boston	2022	urine	NA	R	R	R	R
GCA_031378825.1	Enterobacter hormaechei	Enterobacter hormaechei	171	USA:Boston	2023	blood	NA	S	R	R	R
GCA_031378855.1	Enterobacter hormaechei	Enterobacter hormaechei	1954	USA:Boston	2022	Bronchial alveolar lavage	NA	S	S	S	S
GCA_031378725.1	Enterobacter hormaechei	Enterobacter hormaechei	50	USA:Boston	2022	urine	NA	S	S	S	S
GCA_031378785.1	Enterobacter hormaechei	Enterobacter hormaechei	113	USA:Boston	2022	Catheter	NA	S	R	R	S
GCA_031378745.1	Enterobacter hormaechei	Enterobacter hormaechei	Unknown	USA:Boston	2022	IR drain	NA	S	S	NA	S
GCA_031378615.1	Enterobacter hormaechei	Enterobacter hormaechei	113	USA:Boston	2023	urine	NA	S	S	S	S
GCA_031378695.1	Enterobacter hormaechei	Enterobacter hormaechei	68	USA:Boston	2023	Bronchial alveolar lavage	NA	NA	S	S	NA
GCA_031378665.1	Enterobacter hormaechei	Enterobacter hormaechei	142	USA:Boston	2023	urine	NA	S	S	S	S
GCA_031378525.1	Enterobacter hormaechei	Enterobacter hormaechei	461	USA:Boston	2023	urine	NA	S	R	R	R
GCA_031378545.1	Enterobacter hormaechei	Enterobacter hormaechei	151	USA:Boston	2023	sputum	NA	R	R	R	R
GCA_031378455.1	Enterobacter hormaechei	Enterobacter hormaechei	1439	USA:Boston	2022	urine	NA	S	S	I	S
GCA_033200655.1	Enterobacter hormaechei	Enterobacter hormaechei	1044	USA:Boston	2022	Chest wall wound	NA	S	S	I	S
GCA_031378505.1	Enterobacter hormaechei	Enterobacter hormaechei	114	USA:Boston	2022	Gall bladder	NA	S	S	S	S
GCA_031378355.1	Enterobacter hormaechei	Enterobacter hormaechei	48	USA:Boston	2022	urine	NA	S	S	R	S
GCA_031378305.1	Enterobacter hormaechei	Enterobacter hormaechei	Unknown	USA:Boston	2022	urine	NA	S	S	S	S
GCA_031378285.1	Enterobacter hormaechei	Enterobacter hormaechei	133	USA:Boston	2022	urine	NA	S	S	S	S
GCA_031378235.1	Enterobacter hormaechei	Enterobacter hormaechei	171	USA:Boston	2022	sputum	NA	S	S	S	S
GCA_031378145.1	Enterobacter hormaechei	Enterobacter hormaechei	116	USA:Boston	2022	urine	NA	S	S	S	S
GCA_031378175.1	Enterobacter hormaechei	Enterobacter hormaechei	Unknown	USA:Boston	2022	Sacral ulcer	NA	S	S	S	S
GCA_031378105.1	Enterobacter hormaechei	Enterobacter hormaechei	113	USA:Boston	2022	urine	NA	S	S	S	S
GCA_031378065.1	Enterobacter hormaechei	Enterobacter hormaechei	Unknown	USA:Boston	2023	sputum	NA	S	S	S	S
GCA_031378045.1	Enterobacter hormaechei	Enterobacter hormaechei	116	USA:Boston	2022	urine	NA	S	S	S	S
GCA_031378085.1	Enterobacter hormaechei	Enterobacter hormaechei	133	USA:Boston	2022	urine	NA	S	S	S	S
GCA_031378025.1	Enterobacter hormaechei	Enterobacter hormaechei	1414	USA:Boston	2022	Hip	NA	S	S	S	S
GCA_031377955.1	Enterobacter hormaechei	Enterobacter hormaechei	45	USA:Boston	2022	Bronchial alveolar lavage	NA	S	I	S	NA
GCA_031377845.1	Enterobacter hormaechei	Enterobacter hormaechei	1414	USA:Boston	2022	Hip	NA	S	S	S	S
GCA_031377865.1	Enterobacter hormaechei	Enterobacter hormaechei	974	USA:Boston	2023	Bronchial alveolar lavage	NA	S	R	I	R
GCA_031377915.1	Enterobacter hormaechei	Enterobacter hormaechei	662	USA:Boston	2022	sputum	NA	S	S	I	S
GCA_031377705.1	Enterobacter hormaechei	Enterobacter hormaechei	407	USA:Boston	2023	urine	NA	S	S	S	S
GCA_031377665.1	Enterobacter hormaechei	Enterobacter hormaechei	544	USA:Boston	2023	urine	NA	S	S	S	S
GCA_031377725.1	Enterobacter hormaechei	Enterobacter hormaechei	50	USA:Boston	2023	Fluid from kidney	NA	NA	S	NA	S
GCA_033200455.1	Enterobacter hormaechei	Enterobacter hormaechei	662	USA:Boston	2023	Perianal abscess	NA	S	S	S	S
GCA_031377625.1	Enterobacter hormaechei	Enterobacter hormaechei	50	USA:Boston	2022	liver abscess	NA	S	S	S	S
GCA_031377765.1	Enterobacter hormaechei	Enterobacter hormaechei	198	USA:Boston	2023	wound	NA	S	S	S	S
GCA_031377565.1	Enterobacter hormaechei	Enterobacter hormaechei	467	USA:Boston	2023	Cholecystostomy tube bile	NA	S	S	S	S
GCA_031377585.1	Enterobacter hormaechei	Enterobacter hormaechei	116	USA:Boston	2023	urine	NA	S	I	I	S
GCA_031377495.1	Enterobacter hormaechei	Enterobacter hormaechei	114	USA:Boston	2022	urine	NA	R	R	R	R
GCA_032182145.1	Enterobacter hormaechei	Enterobacter hormaechei	78	USA:Boston	2023	Left tribial wound	NA	S	R	R	R
GCA_033726955.1	Enterobacter hormaechei	Enterobacter hormaechei	106	USA:Boston	2023	urine	NA	S	R	I	R
GCA_033726775.1	Enterobacter hormaechei	Enterobacter hormaechei	Unknown	USA:Boston	2023	urine	NA	S	S	S	S
GCA_033726575.1	Enterobacter hormaechei	Enterobacter hormaechei	50	USA:Boston	2023	urine	NA	S	S	S	S
GCA_033726515.1	Enterobacter hormaechei	Enterobacter hormaechei	50	USA:Boston	2023	Bronchial secretion	NA	S	S	S	S
1400155.3	Enterobacter hormaechei	Enterobacter hormaechei	152	Irvine, CA, USA	-	aspirate, JP drain	S	S	S	S	NA
1329852.3	Enterobacter hormaechei	Enterobacter hormaechei	682	Irvine, CA, USA	-	missing; Sputum	S	S	S	S	NA
1329854.3	Enterobacter hormaechei	Enterobacter hormaechei	683	Irvine, CA, USA	-	missing; Sputum	S	S	S	S	NA
1812934.11	Enterobacter hormaechei	Enterobacter hormaechei	425	-	-	-	R	R	R	R	R
158836.157	Enterobacter hormaechei	Enterobacter hormaechei	106	-	-	-	S	S	S	S	S
158836.156	Enterobacter hormaechei	Enterobacter hormaechei	170	-	-	-	R	R	S	S	S
158836.152	Enterobacter hormaechei	Enterobacter hormaechei	597	United States	2016-01-17	urine	NA	R	R	R	R
158836.12	Enterobacter hormaechei	Enterobacter hormaechei	78	Greece	2013	-	NA	NA	NA	NA	NA
158836.8	Enterobacter hormaechei	Enterobacter hormaechei	78	Spain	2010	-	NA	NA	NA	NA	NA
158836.9	Enterobacter hormaechei	Enterobacter hormaechei	78	Taiwan	2010	-	NA	NA	NA	NA	NA
158836.13	Enterobacter hormaechei	Enterobacter hormaechei	78	Taiwan	2010	-	NA	NA	NA	NA	NA
158836.7	Enterobacter hormaechei	Enterobacter hormaechei	512	Turkey	2009	-	NA	NA	NA	NA	NA
158836.10	Enterobacter hormaechei	Enterobacter hormaechei	78	Italy	2010	-	NA	NA	NA	NA	NA
158836.11	Enterobacter hormaechei	Enterobacter hormaechei	518	Serbia	2011	-	NA	NA	NA	NA	NA
301102.26	Enterobacter hormaechei	Enterobacter hormaechei	66	Taiwan	2013	-	NA	NA	NA	NA	NA
301102.27	Enterobacter hormaechei	Enterobacter hormaechei	114	Serbia	2013	-	NA	NA	NA	NA	NA
301102.28	Enterobacter hormaechei	Enterobacter hormaechei	171	Guatemala	2013	-	NA	NA	NA	NA	NA
301102.29	Enterobacter hormaechei	Enterobacter hormaechei	136	Tunisia	2013	-	NA	NA	NA	NA	NA
301102.32	Enterobacter hormaechei	Enterobacter hormaechei	114	Morocco	2013	-	NA	NA	NA	NA	NA
301102.31	Enterobacter hormaechei	Enterobacter hormaechei	105	Croatia	2013	-	NA	NA	NA	NA	NA
301102.4	Enterobacter hormaechei	Enterobacter hormaechei	105	Croatia	2013	-	NA	NA	NA	NA	NA
301102.5	Enterobacter hormaechei	Enterobacter hormaechei	114	Greece	2013	-	NA	NA	NA	NA	NA
301102.7	Enterobacter hormaechei	Enterobacter hormaechei	171	Colombia	2010	-	NA	NA	NA	NA	NA
301102.6	Enterobacter hormaechei	Enterobacter hormaechei	114	United States	2009	-	NA	NA	NA	NA	NA
301102.8	Enterobacter hormaechei	Enterobacter hormaechei	511	Argentina	2010	-	NA	NA	NA	NA	NA
301102.9	Enterobacter hormaechei	Enterobacter hormaechei	98	Greece	2010	-	NA	NA	NA	NA	NA
301102.10	Enterobacter hormaechei	Enterobacter hormaechei	265	Romania	2011	-	NA	NA	NA	NA	NA
301102.11	Enterobacter hormaechei	Enterobacter hormaechei	121	Morocco	2011	-	NA	NA	NA	NA	NA
301102.13	Enterobacter hormaechei	Enterobacter hormaechei	182	Spain	2011	-	NA	NA	NA	NA	NA
301102.12	Enterobacter hormaechei	Enterobacter hormaechei	114	United States	2011	-	NA	NA	NA	NA	NA
301102.14	Enterobacter hormaechei	Enterobacter hormaechei	516	Venezuela	2011	-	NA	NA	NA	NA	NA
301102.15	Enterobacter hormaechei	Enterobacter hormaechei	200	Turkey	2011	-	NA	NA	NA	NA	NA
301102.16	Enterobacter hormaechei	Enterobacter hormaechei	105	Croatia	2011	-	NA	NA	NA	NA	NA
301102.17	Enterobacter hormaechei	Enterobacter hormaechei	182	Viet Nam	2011	-	NA	NA	NA	NA	NA
301102.18	Enterobacter hormaechei	Enterobacter hormaechei	114	Serbia	2012	-	NA	NA	NA	NA	NA
301102.19	Enterobacter hormaechei	Enterobacter hormaechei	114	Tunisia	2012	-	NA	NA	NA	NA	NA
301102.20	Enterobacter hormaechei	Enterobacter hormaechei	511	Argentina	2012	-	NA	NA	NA	NA	NA
301102.21	Enterobacter hormaechei	Enterobacter hormaechei	522	Spain	2012	-	NA	NA	NA	NA	NA
301102.30	Enterobacter hormaechei	Enterobacter hormaechei	418	India	2008	-	NA	NA	NA	NA	NA
301102.22	Enterobacter hormaechei	Enterobacter hormaechei	200	Turkey	2012	-	NA	NA	NA	NA	NA
301102.23	Enterobacter hormaechei	Enterobacter hormaechei	265	Romania	2012	-	NA	NA	NA	NA	NA
301102.24	Enterobacter hormaechei	Enterobacter hormaechei	105	Croatia	2012	-	NA	NA	NA	NA	NA
301102.25	Enterobacter hormaechei	Enterobacter hormaechei	270	Philippines	2013	-	NA	NA	NA	NA	NA
299766.54	Enterobacter hormaechei	Enterobacter hormaechei	93	Thailand: Bangkok	2016-12-09	Patient	NA	NA	NA	NA	NA
299766.20	Enterobacter hormaechei	Enterobacter hormaechei	110	Argentina	2013	-	NA	NA	NA	NA	NA
299766.21	Enterobacter hormaechei	Enterobacter hormaechei	510	Colombia	2013	-	NA	NA	NA	NA	NA
299766.23	Enterobacter hormaechei	Enterobacter hormaechei	90	Romania	2013	-	NA	NA	NA	NA	NA
299766.22	Enterobacter hormaechei	Enterobacter hormaechei	88	Colombia	2013	-	NA	NA	NA	NA	NA
299766.3	Enterobacter hormaechei	Enterobacter hormaechei	62	Hungary	2013	-	NA	NA	NA	NA	NA
299766.4	Enterobacter hormaechei	Enterobacter hormaechei	108	Spain	2010	-	NA	NA	NA	NA	NA
299766.5	Enterobacter hormaechei	Enterobacter hormaechei	108	Spain	2010	-	NA	NA	NA	NA	NA
299766.6	Enterobacter hormaechei	Enterobacter hormaechei	93	United States	2010	-	NA	NA	NA	NA	NA
299766.7	Enterobacter hormaechei	Enterobacter hormaechei	93	Viet Nam	2010	-	NA	NA	NA	NA	NA
299766.8	Enterobacter hormaechei	Enterobacter hormaechei	204	Taiwan	2011	-	NA	NA	NA	NA	NA
299766.9	Enterobacter hormaechei	Enterobacter hormaechei	514	Italy	2011	-	NA	NA	NA	NA	NA
299766.11	Enterobacter hormaechei	Enterobacter hormaechei	510	Colombia	2011	-	NA	NA	NA	NA	NA
299766.12	Enterobacter hormaechei	Enterobacter hormaechei	93	Spain	2011	-	NA	NA	NA	NA	NA
299766.13	Enterobacter hormaechei	Enterobacter hormaechei	93	Viet Nam	2011	-	NA	NA	NA	NA	NA
299766.14	Enterobacter hormaechei	Enterobacter hormaechei	93	Viet Nam	2011	-	NA	NA	NA	NA	NA
299766.15	Enterobacter hormaechei	Enterobacter hormaechei	90	Greece	2012	-	NA	NA	NA	NA	NA
299766.16	Enterobacter hormaechei	Enterobacter hormaechei	521	Jordan	2012	-	NA	NA	NA	NA	NA
299766.17	Enterobacter hormaechei	Enterobacter hormaechei	93	Viet Nam	2012	-	NA	NA	NA	NA	NA
299766.18	Enterobacter hormaechei	Enterobacter hormaechei	93	Viet Nam	2012	-	NA	NA	NA	NA	NA
299766.19	Enterobacter hormaechei	Enterobacter hormaechei	204	Puerto Rico	2013	-	NA	NA	NA	NA	NA
1619237.3	Enterobacter hormaechei	Enterobacter hormaechei	78	New York City	2012	-	S	S	I	I	S
1619240.3	Enterobacter hormaechei	Enterobacter hormaechei	78	New York City	2012	-	R	R	I	I	NA
1619239.3	Enterobacter hormaechei	Enterobacter hormaechei	269	New York City	2012	-	R	R	I	I	NA
1619242.3	Enterobacter hormaechei	Enterobacter hormaechei	78	New York City	2012	-	I	S	I	I	NA
1619241.3	Enterobacter hormaechei	Enterobacter hormaechei	78	New York City	2012	-	R	R	I	I	NA
1619245.3	Enterobacter hormaechei	Enterobacter hormaechei	269	Florida	2012	-	R	R	I	I	NA
1619251.3	Enterobacter hormaechei	Enterobacter hormaechei	601	Florida	2012	-	R	R	I	I	NA
1619243.3	Enterobacter hormaechei	Enterobacter hormaechei	602	Gaza	2012	-	S	S	I	I	S
1329822.3	Enterobacter hormaechei	Enterobacter hormaechei	Unknown	Boston, MA, USA	2007-09-01	Urine	I	R	I	I	NA
GCA_032331815.1	Enterobacter kobei	Enterobacter kobei	56	USA:Boston	2023	Rectal	NA	S	S	S	S
GCA_032329195.1	Enterobacter kobei	Enterobacter kobei	123	USA:Boston	2022	urine	NA	S	S	S	S
208224.56	Enterobacter kobei	Enterobacter kobei	191	United States	2014-05-13	Urine	S	S	S	S	S
208224.4	Enterobacter kobei	Enterobacter kobei	520	Spain	2012	-	NA	NA	NA	NA	NA
1619247.3	Enterobacter kobei	Enterobacter kobei	99	Florida	2012	-	R	R	R	R	NA
1619246.3	Enterobacter kobei	Enterobacter kobei	191	New York City	2013	-	R	R	R	R	NA
1619250.3	Enterobacter kobei	Enterobacter kobei	56	Colombia	2014	-	R	R	R	I	NA
GCA_032330595.1	Enterobacter ludwigii	Enterobacter ludwigii	Unknown	USA:Boston	2022	tracheal aspirate	NA	S	S	S	S
GCA_032329475.1	Enterobacter ludwigii	Enterobacter ludwigii	Unknown	USA:Boston	2022	urine	NA	S	S	S	S
299767.74	Enterobacter ludwigii	Enterobacter ludwigii	1724	United States	2012-11-15	Urine	R	R	S	S	S
299767.75	Enterobacter ludwigii	Enterobacter ludwigii	253	United States	2013-08-26	Urine	S	S	S	S	S
GCA_015676675.1	Enterobacter roggenkampii	Enterobacter roggenkampii	2416	Canada: Quebec	2018-01-17	swab	S	S	S	NA	S
GCA_015676695.1	Enterobacter roggenkampii	Enterobacter roggenkampii	2416	Canada: Quebec	2018-01-17	swab	S	S	S	NA	S
GCA_015676735.1	Enterobacter roggenkampii	Enterobacter roggenkampii	2416	Canada: Quebec	2018-01-17	swab	S	S	S	NA	S
GCA_015676725.1	Enterobacter roggenkampii	Enterobacter roggenkampii	2416	Canada: Quebec	2018-01-17	swab	S	S	S	NA	S
GCA_015676775.1	Enterobacter roggenkampii	Enterobacter roggenkampii	2416	Canada: Quebec	2018-01-17	swab	S	S	S	NA	S
GCA_015676795.1	Enterobacter roggenkampii	Enterobacter roggenkampii	2425	Canada: Quebec	2018-01-17	swab	S	S	S	NA	S
GCA_015676805.1	Enterobacter roggenkampii	Enterobacter roggenkampii	2416	Canada: Quebec	2018-01-17	swab	S	S	S	NA	R
GCA_015676825.1	Enterobacter roggenkampii	Enterobacter roggenkampii	2425	Canada: Quebec	2018-01-17	swab	S	S	S	NA	S
GCA_020552775.1	Enterobacter roggenkampii	Enterobacter roggenkampii	526	South Africa: Pretoria	2020-12-12	rectal swab of pregnant women	I	S	NA	NA	NA
GCA_030868455.1	Enterobacter roggenkampii	Enterobacter roggenkampii	743	USA:Boston	2023	tracheal aspirate	NA	S	S	I	S
GCA_030868435.1	Enterobacter roggenkampii	Enterobacter roggenkampii	Unknown	USA:Boston	2022	Peritoneal fluid	NA	S	S	S	S
GCA_030868415.1	Enterobacter roggenkampii	Enterobacter roggenkampii	1089	USA:Boston	2023	sputum	NA	S	S	S	S
GCA_030868395.1	Enterobacter roggenkampii	Enterobacter roggenkampii	596	USA:Boston	2022	blood	NA	S	R	R	R
1439326.3	Enterobacter roggenkampii	Enterobacter roggenkampii	681	North Carolina, USA	2013-10-05	Urine	R	R	S	S	S
1439330.3	Enterobacter roggenkampii	Enterobacter roggenkampii	730	USA: Boston	2013	Urine	S	I	R	R	NA
1400152.3	Enterobacter roggenkampii	Enterobacter roggenkampii	743	Irvine, CA, USA	-	Urine	I	S	S	S	NA
1812935.16	Enterobacter roggenkampii	Enterobacter roggenkampii	2399	-	-	-	S	S	S	S	S
1329832.3	Enterobacter roggenkampii	Enterobacter roggenkampii	165	Boston, MA, USA	2012-10-01	Urine	S	S	S	S	NA
1619248.3	Enterobacter sichuanensis	Enterobacter sichuanensis	607	Florida	2012	-	S	S	R	R	NA
1329838.3	Other	Enterobacter ludwigii	446	Boston, MA, USA	2012-09-01	-	NA	S	S	NA	NA
1329839.3	Other	Enterobacter hormaechei	50	Boston, MA, USA	2012-09-01	-	NA	S	S	NA	NA
1329840.3	Other	Enterobacter hormaechei	133	Boston, MA, USA	2012-09-01	-	NA	S	S	NA	NA
1329841.3	Other	Enterobacter bugandensis	Unknown	Boston, MA, USA	2012-09-01	-	NA	S	S	NA	NA
1329842.3	Other	Enterobacter ludwigii	675	Boston, MA, USA	2012-09-01	-	NA	S	S	NA	NA
1329835.3	Other	Enterobacter hormaechei	78	Boston, MA, USA	2012-08-01	Sputum	R	R	R	R	R
1329836.3	Other	Enterobacter hormaechei	171	Boston, MA, USA	2012-09-01	Rectal Swab	S	I	R	R	R
1329837.3	Other	Enterobacter hormaechei	78	Boston, MA, USA	2012-09-01	Urine	R	I	R	R	R
1329819.3	Other	Enterobacter hormaechei	Unknown	Boston, MA, USA	2009-05-01	Urine	R	R	R	R	NA
1329820.3	Other	Enterobacter hormaechei	78	Boston, MA, USA	2009-06-01	Urine	I	R	R	R	NA
1329821.3	Other	Enterobacter hormaechei	78	Boston, MA, USA	2009-06-01	Urine	S	R	R	R	NA
1329823.3	Other	Enterobacter hormaechei	114	Boston, MA, USA	2009-04-01	Respiratory	R	R	R	R	NA
1329824.3	Other	Enterobacter hormaechei	93	Boston, MA, USA	2012-08-01	Respiratory	I	R	R	R	NA
1329825.3	Other	Enterobacter roggenkampii	725	Boston, MA, USA	2012-08-01	Respiratory	S	S	I	R	NA
1329810.3	Other	Enterobacter hormaechei	93	Boston, MA, USA	2009-07-01	Respiratory	I	R	R	R	NA
1329826.3	Other	Enterobacter kobei	726	Boston, MA, USA	2012-08-01	Urine	S	S	S	S	NA
1329827.3	Other	Enterobacter kobei	32	Boston, MA, USA	2012-08-01	Urine	S	S	S	S	NA
1329828.3	Other	Enterobacter asburiae	727	Boston, MA, USA	2012-08-01	Tissue	S	S	S	S	NA
1329829.3	Other	Enterobacter kobei	125	Boston, MA, USA	2012-08-01	Urine	S	S	S	S	NA
1329830.3	Other	Enterobacter hormaechei	78	Boston, MA, USA	2012-08-01	Urine	S	S	R	R	NA
1329811.3	Other	Enterobacter hormaechei	78	Boston, MA, USA	2009-09-01	Wound	S	R	R	R	NA
1329831.3	Other	Enterobacter hormaechei	175	Boston, MA, USA	2012-10-01	Abdominal surgical drain fluid	S	S	S	S	NA
1329833.3	Other	Enterobacter kobei	125	Boston, MA, USA	2012-10-01	Urine	R	R	S	S	NA
1329834.3	Other	Enterobacter hormaechei	728	Boston, MA, USA	2012-10-01	Urine	S	S	S	S	NA
1329812.3	Other	Enterobacter hormaechei	114	Boston, MA, USA	2009-12-01	Respiratory	S	R	R	R	NA
1329813.3	Other	Enterobacter hormaechei	729	Boston, MA, USA	2009-12-01	Urine	R	R	R	R	NA
1329814.3	Other	Enterobacter hormaechei	78	Boston, MA, USA	2007-10-01	Urine	R	R	R	R	NA
1329815.3	Other	Enterobacter hormaechei	93	Boston, MA, USA	2009-11-01	Urine	R	R	R	R	NA
1329816.3	Other	Enterobacter hormaechei	171	Boston, MA, USA	2008-01-01	Wound	R	R	R	R	NA
1329817.3	Other	Enterobacter hormaechei	78	Boston, MA, USA	2009-07-01	Urine	S	R	R	R	NA
1329818.3	Other	Enterobacter hormaechei	78	Boston, MA, USA	2008-04-01	Urine	S	S	R	R	NA
2309029	Enterobacter roggenkampii	Enterobacter roggenkampii	501	Children’s Hospital of Shanghai,China	2023-01-06	sputum	S	S	R	R	R
2309090	Enterobacter hormaechei	Enterobacter hormaechei	2651	Children’s Hospital of Shanghai,China	2023-01-23	sputum	S	S	S	S	S
2306085	Enterobacter asburiae	Enterobacter asburiae	733	Children’s Hospital of Shanghai,China	2023-02-04	throat	S	S	S	S	S
2303317	Enterobacter hormaechei	Enterobacter hormaechei	78	Children’s Hospital of Shanghai,China	2023-02-16	sputum	S	S	R	I	S
2305282	Enterobacter ludwigii	Enterobacter ludwigii	Unknown	Children’s Hospital of Shanghai,China	2023-02-23	sputum	S	S	S	S	S
2302310	Enterobacter hormaechei	Enterobacter hormaechei	145	Children’s Hospital of Shanghai,China	2023-03-01	sputum	S	S	S	S	R
2211261	Enterobacter hormaechei	Enterobacter hormaechei	68	Children’s Hospital of Shanghai,China	2023-03-05	urine	S	S	S	S	S
2302166	Enterobacter hormaechei	Enterobacter hormaechei	145	Children’s Hospital of Shanghai,China	2023-03-08	sputum	S	S	S	S	R
2308055	Enterobacter hormaechei	Enterobacter hormaechei	1152	Children’s Hospital of Shanghai,China	2023-03-15	sputum	S	S	S	S	S
2309283	Enterobacter hormaechei	Enterobacter hormaechei	336	Children’s Hospital of Shanghai,China	2023-03-20	blood	S	S	S	S	S
2310241	Enterobacter hormaechei	Enterobacter hormaechei	916	Children’s Hospital of Shanghai,China	2023-03-29	broncholveolr lvge fluid	S	S	S	S	S
2306087	Enterobacter hormaechei	Enterobacter asburiae	28	Children’s Hospital of Shanghai,China	2023-04-02	sputum	S	S	S	S	S
2302209	Enterobacter cloacae	Enterobacter cloacae	Unknown	Children’s Hospital of Shanghai,China	2023-04-06	sputum	S	S	S	S	S
2306110	Enterobacter hormaechei	Enterobacter hormaechei	Unknown	Children’s Hospital of Shanghai,China	2023-04-07	urine	S	S	S	S	S
2306288	Enterobacter hormaechei	Enterobacter hormaechei	68	Children’s Hospital of Shanghai,China	2023-04-10	sputum	S	S	S	S	S
2304027	Enterobacter hormaechei	Enterobacter hormaechei	346	Children’s Hospital of Shanghai,China	2023-04-13	sputum	S	S	S	S	S
2307097	Enterobacter bugandensis	Enterobacter asburiae	252	Children’s Hospital of Shanghai,China	2023-04-19	throat	S	S	S	S	S
2305197	Enterobacter hormaechei	Enterobacter hormaechei	78	Children’s Hospital of Shanghai,China	2023-04-20	urine	S	S	R	R	S
2303249	Enterobacter hormaechei	Enterobacter hormaechei	346	Children’s Hospital of Shanghai,China	2023-04-29	sputum	S	S	S	S	S
2311040	Enterobacter hormaechei	Enterobacter hormaechei	566	Children’s Hospital of Shanghai,China	2023-05-03	sputum	S	S	S	S	S
2302219	Enterobacter hormaechei	Enterobacter hormaechei	145	Children’s Hospital of Shanghai,China	2023-05-13	sputum	S	S	S	S	R
2305280	Enterobacter hormaechei	Enterobacter hormaechei	45	Children’s Hospital of Shanghai,China	2023-05-24	sputum	S	S	S	S	R
2308367	Enterobacter hormaechei	Enterobacter hormaechei	143	Children’s Hospital of Shanghai,China	2023-06-02	sputum	S	S	S	S	S
2311066	Enterobacter cloacae	Enterobacter cloacae	187	Children’s Hospital of Shanghai,China	2023-06-09	blood	S	S	S	S	S
2303196	Enterobacter hormaechei	Enterobacter hormaechei	621	Children’s Hospital of Shanghai,China	2023-06-15	sputum	S	S	S	S	S
2306085-1	Enterobacter ludwigii	Enterobacter ludwigii	2150	Children’s Hospital of Shanghai,China	2023-07-05	sputum	S	S	S	S	S
2309068	Enterobacter asburiae	Enterobacter cloacae complex sp.	2180	Children’s Hospital of Shanghai,China	2023-08-09	sputum	S	S	S	S	S
2307116	Enterobacter hormaechei	Enterobacter asburiae	657	Children’s Hospital of Shanghai,China	2023-08-27	tracheal	S	S	S	S	S
2309284	Enterobacter hormaechei	Enterobacter hormaechei	1439	Children’s Hospital of Shanghai,China	2023-08-30	sputum	S	S	S	S	S
2304274	Enterobacter hormaechei	Enterobacter hormaechei	346	Children’s Hospital of Shanghai,China	2023-09-09	sputum	S	S	S	S	S
2211122	Enterobacter cloacae	Enterobacter cloacae	Unknown	Children’s Hospital of Shanghai,China	2023-09-16	sputum	S	S	S	S	S
2306112	Enterobacter bugandensis	Enterobacter bugandensis	2526	Children’s Hospital of Shanghai,China	2023-09-21	sputum	S	S	S	S	S
2310313	Enterobacter hormaechei	Enterobacter hormaechei	171	Children’s Hospital of Shanghai,China	2023-10-25	tracheal	R	R	R	R	R
2310210	Enterobacter hormaechei	Enterobacter hormaechei	171	Children’s Hospital of Shanghai,China	2023-10-28	sputum	R	R	R	R	I
2302180	Enterobacter hormaechei	Enterobacter hormaechei	542	Children’s Hospital of Shanghai,China	2023-10-30	sputum	S	S	S	S	S
2306006	Enterobacter ludwigii	Enterobacter ludwigii	2150	Children’s Hospital of Shanghai,China	2023-11-03	sputum	S	S	S	S	S
2306056	Enterobacter hormaechei	Enterobacter hormaechei	Unknown	Children’s Hospital of Shanghai,China	2023-11-09	sputum	S	S	S	S	S
2310162	Enterobacter hormaechei	Enterobacter hormaechei	171	Children’s Hospital of Shanghai,China	2023-11-12	sputum	R	R	R	R	I
2309343	Enterobacter hormaechei	Enterobacter hormaechei	418	Children’s Hospital of Shanghai,China	2023-11-23	tracheal	R	R	R	R	S
2306033	Enterobacter bugandensis	Enterobacter chuandaensis	Unknown	Children’s Hospital of Shanghai,China	2023-11-29	sputum	S	S	R	I	R
2309046	Enterobacter cloacae	Enterobacter cloacae	1540	Children’s Hospital of Shanghai,China	2023-12-01	sputum	S	S	R	R	R
2305214	Enterobacter hormaechei	Enterobacter hormaechei	78	Children’s Hospital of Shanghai,China	2023-12-06	tracheal	S	S	R	R	S
2309133	Enterobacter hormaechei	Enterobacter hormaechei	418	Children’s Hospital of Shanghai,China	2023-12-08	sputum	R	R	R	R	S
2309123	Enterobacter cloacae	Enterobacter cloacae	1540	Children’s Hospital of Shanghai,China	2023-12-12	urine	S	S	R	R	R
2302293	Enterobacter hormaechei	Enterobacter hormaechei	78	Children’s Hospital of Shanghai,China	2023-12-16	sputum	S	S	R	R	R
2302195	Enterobacter hormaechei	Enterobacter hormaechei	171	Children’s Hospital of Shanghai,China	2023-12-20	sputum	R	R	R	R	S
2305273	Enterobacter asburiae	Enterobacter chuandaensis	Unknown	Children’s Hospital of Shanghai,China	2023-12-25	sputum	S	S	R	R	I
2304238	Enterobacter hormaechei	Enterobacter hormaechei	78	Children’s Hospital of Shanghai,China	2023-12-30	sputum	S	S	R	R	S
23CE125	Enterobacter hormaechei	Enterobacter hormaechei	90	Children’s Hospital of Shanghai,China	2023-10-06	tracheal	R	R	S	S	R
23CE114	Enterobacter hormaechei	Enterobacter hormaechei	45	Children’s Hospital of Shanghai,China	2023-08-19	tracheal	R	R	S	S	R
ECL8	Enterobacter cloacae	Enterobacter roggenkampii	Unknown	Children’s Hospital of Shanghai,China	2023-08-03	throat	S	S	R	R	R
ECL14	Enterobacter hormaechei	Enterobacter hormaechei	45	Children’s Hospital of Shanghai,China	2023-08-14	sputum	R	R	S	S	R
ECL20	Enterobacter hormaechei	Enterobacter hormaechei	45	Children’s Hospital of Shanghai,China	2023-08-22	sputum	R	R	S	S	R
ECL27	Enterobacter hormaechei	Enterobacter hormaechei	114	Children’s Hospital of Shanghai,China	2023-08-29	urine	S	S	R	R	R
ECL35	Enterobacter hormaechei	Enterobacter hormaechei	90	Children’s Hospital of Shanghai,China	2023-10-06	sputum	S	S	S	S	R
1	Enterobacter kobei	Enterobacter asburiae	252	Children’s Hospital of Shanghai,China	2023-06-07	sputum	S	S	I	I	S
2	Enterobacter cloacae	Enterobacter cloacae	1718	Children’s Hospital of Shanghai,China	2023-07-05	sputum	S	S	R	R	R
3	Enterobacter cloacae	Enterobacter cloacae	1718	Children’s Hospital of Shanghai,China	2023-04-05	sputum	S	S	R	R	R
4	Enterobacter hormaechei	Enterobacter hormaechei	190	Children’s Hospital of Shanghai,China	2023-08-13	sputum	S	S	R	I	R
5	Enterobacter hormaechei	Enterobacter hormaechei	190	Children’s Hospital of Shanghai,China	2023-12-05	sputum	S	S	R	I	R
6	Enterobacter kobei	Enterobacter chengduensis	414	Children’s Hospital of Shanghai,China	2023-02-03	sputum	S	S	R	I	R
7	Enterobacter hormaechei	Enterobacter hormaechei	171	Children’s Hospital of Shanghai,China	2023-08-19	sputum	R	R	R	R	I
2023ZA9	Enterobacter cloacae	Enterobacter hormaechei	50	Children’s Hospital of Shanghai,China	2023-01-07	sputum	S	S	S	S	S
2023ZA48	Enterobacter bugandensis	Enterobacter bugandensis	Unknown	Children’s Hospital of Shanghai,China	2023-02-09	sputum	S	S	S	S	S
2023ZA159	Enterobacter bugandensis	Enterobacter bugandensis	2506	Children’s Hospital of Shanghai,China	2023-05-04	blood	S	S	S	S	S
2023ZA170	Enterobacter hormaechei	Enterobacter hormaechei	1017	Children’s Hospital of Shanghai,China	2023-05-10	throat	S	S	I	S	S
2020T5	Enterobacter cloacae	Enterobacter hormaechei	124	Children’s Hospital of Shanghai,China	2020-10-26	urine	S	S	S	S	S
2020T6	Enterobacter cloacae	Enterobacter hormaechei	50	Children’s Hospital of Shanghai,China	2020-12-26	pus	S	S	S	S	S
2020T10	Enterobacter cloacae	Enterobacter hormaechei	50	Children’s Hospital of Shanghai,China	2020-12-29	urine	S	S	S	S	S
2021T17	Enterobacter cloacae	Enterobacter hormaechei	Unknown	Children’s Hospital of Shanghai,China	2021-05-08	urine	S	S	S	S	S
2021T26	Enterobacter cloacae	Enterobacter hormaechei	45	Children’s Hospital of Shanghai,China	2021-10-20	sputum	S	S	S	S	R
2021T29	Enterobacter cloacae	Enterobacter hormaechei	527	Children’s Hospital of Shanghai,China	2021-12-11	urine	S	S	S	S	S
2023CE6	Enterobacter cloacae	Enterobacter cloacae	1540	Children’s Hospital of Shanghai,China	2023-04-04	sputum	S	S	R	R	R
2023CE8	Enterobacter hormaechei	Enterobacter hormaechei	45	Children’s Hospital of Shanghai,China	2023-04-09	sputum	R	R	I	S	R
2023CE9	Enterobacter hormaechei	Enterobacter hormaechei	45	Children’s Hospital of Shanghai,China	2023-04-09	sputum	R	R	S	S	R
2023CE14	Enterobacter hormaechei	Enterobacter hormaechei	45	Children’s Hospital of Shanghai,China	2023-04-18	sputum	R	R	S	S	R
2023CE27	Enterobacter hormaechei	Enterobacter hormaechei	45	Children’s Hospital of Shanghai,China	2023-05-03	sputum	R	R	S	S	R
2023CE29	Enterobacter hormaechei	Enterobacter hormaechei	45	Children’s Hospital of Shanghai,China	2023-05-05	sputum	R	R	S	S	R
2023CE30	Enterobacter hormaechei	Enterobacter hormaechei	45	Children’s Hospital of Shanghai,China	2023-05-06	catheter	R	R	S	S	R
2023CE38	Enterobacter hormaechei	Enterobacter hormaechei	45	Children’s Hospital of Shanghai,China	2023-05-18	tracheal	R	R	S	S	R
2023CE43	Enterobacter hormaechei	Enterobacter hormaechei	45	Children’s Hospital of Shanghai,China	2023-05-23	intravenous catheter	R	R	S	S	R
2023CE44	Enterobacter hormaechei	Enterobacter hormaechei	45	Children’s Hospital of Shanghai,China	2023-05-24	sputum	R	R	S	S	R
2023CE47	Enterobacter hormaechei	Enterobacter kobei	2473	Children’s Hospital of Shanghai,China	2023-05-25	urine	S	S	S	S	S
2023CE49	Enterobacter hormaechei	Enterobacter hormaechei	45	Children’s Hospital of Shanghai,China	2023-05-28	sputum	R	R	S	S	R
2023CE53	Enterobacter hormaechei	Enterobacter hormaechei	45	Children’s Hospital of Shanghai,China	2023-05-30	sputum	R	R	S	S	R
2023CE83	Enterobacter hormaechei	Enterobacter hormaechei	45	Children’s Hospital of Shanghai,China	2023-06-17	sputum	R	R	S	S	R
2023CE87	Enterobacter hormaechei	Enterobacter hormaechei	45	Children’s Hospital of Shanghai,China	2023-06-20	sputum	R	R	S	S	R
2023CE93	Enterobacter hormaechei	Enterobacter hormaechei	45	Children’s Hospital of Shanghai,China	2023-07-02	sputum	R	R	I	I	R
2023CE95	Enterobacter hormaechei	Enterobacter hormaechei	45	Children’s Hospital of Shanghai,China	2023-07-06	sputum	R	R	S	S	R
2023CE102	Enterobacter hormaechei	Enterobacter hormaechei	782	Children’s Hospital of Shanghai,China	2023-07-09	sputum	S	R	S	S	S
2023EC11	Enterobacter hormaechei	Enterobacter hormaechei	45	Children’s Hospital of Shanghai,China	2023-08-07	urine	R	R	S	S	R
2023EC12	Enterobacter hormaechei	Enterobacter hormaechei	782	Children’s Hospital of Shanghai,China	2023-08-11	sputum	S	S	S	S	S
2023EC13	Enterobacter hormaechei	Enterobacter hormaechei	536	Children’s Hospital of Shanghai,China	2023-08-11	sputum	R	R	S	S	R
2023EC14	Enterobacter hormaechei	Enterobacter hormaechei	Unknown	Children’s Hospital of Shanghai,China	2023-08-14	sputum	S	S	S	S	S
2023EC15	Enterobacter hormaechei	Enterobacter hormaechei	120	Children’s Hospital of Shanghai,China	2023-08-15	sputum	S	S	S	S	S
2023EC16	Enterobacter hormaechei	Enterobacter hormaechei	45	Children’s Hospital of Shanghai,China	2023-08-15	urine	S	S	S	S	S
2022K99	Enterobacter cloacae	Enterobacter hormaechei	1896	Children’s Hospital of Shanghai,China	2022-04-19	sputum	S	S	S	S	S
2022K22	Enterobacter cloacae complex	Enterobacter hormaechei	45	Children’s Hospital of Shanghai,China	2022-01-20	sputum	R	R	S	S	R
2022K126	Enterobacter cloacae complex	Enterobacter hormaechei	Unknown	Children’s Hospital of Shanghai,China	2022-06-12	catheter	S	S	R	R	R
2022K147	Enterobacter cloacae	Enterobacter kobei	125	Children’s Hospital of Shanghai,China	2022-07-04	sputum	S	S	S	S	R
2022K157	Enterobacter cloacae	Enterobacter hormaechei	45	Children’s Hospital of Shanghai,China	2022-07-12	sputum	S	S	S	S	R
2022K245	Enterobacter cloacae	Enterobacter hormaechei	45	Children’s Hospital of Shanghai,China	2022-10-19	pus	R	R	S	S	R
2022K248	Enterobacter cloacae	Enterobacter hormaechei	45	Children’s Hospital of Shanghai,China	2022-10-24	sputum	I	R	I	S	R
2022K249	Enterobacter cloacae	Enterobacter hormaechei	45	Children’s Hospital of Shanghai,China	2022-10-25	sputum	R	R	S	S	R
2022K253	Enterobacter cloacae complex	Enterobacter hormaechei	45	Children’s Hospital of Shanghai,China	2022-10-29	tracheal	R	R	S	S	R
2022K214	Enterobacter cloacae	Enterobacter hormaechei	1896	Children’s Hospital of Shanghai,China	2022-08-31	sputum	I	I	S	S	R
2022K256	Enterobacter cloacae	Enterobacter hormaechei	45	Children’s Hospital of Shanghai,China	2022-10-31	sputum	R	R	S	S	R
2022K260	Enterobacter cloacae	Enterobacter hormaechei	51	Children’s Hospital of Shanghai,China	2022-11-03	pus	R	R	R	R	R
2022K261	Enterobacter cloacae	Enterobacter hormaechei	45	Children’s Hospital of Shanghai,China	2022-11-04	sputum	R	R	S	S	R
2022K266	Enterobacter cloacae	Enterobacter hormaechei	45	Children’s Hospital of Shanghai,China	2022-11-15	sputum	R	R	S	S	R
2022K267	Enterobacter cloacae	Enterobacter hormaechei	45	Children’s Hospital of Shanghai,China	2022-11-15	catheter	R	R	S	S	R
2022K278	Enterobacter cloacae	Enterobacter hormaechei	45	Children’s Hospital of Shanghai,China	2022-11-22	broncholveolr lvge fluid	R	R	S	S	R
2022K290	Enterobacter cloacae	Enterobacter hormaechei	45	Children’s Hospital of Shanghai,China	2022-12-05	sputum	R	R	S	S	R
2022K297	Enterobacter cloacae	Enterobacter hormaechei	45	Children’s Hospital of Shanghai,China	2022-12-12	sputum	R	R	I	S	R
2022K302	Enterobacter cloacae	Enterobacter hormaechei	45	Children’s Hospital of Shanghai,China	2022-12-17	sputum	R	R	S	S	R
2022K304	Enterobacter cloacae	Enterobacter hormaechei	1896	Children’s Hospital of Shanghai,China	2022-12-17	sputum	R	R	S	S	I
2022K313	Enterobacter cloacae	Enterobacter hormaechei	1896	Children’s Hospital of Shanghai,China	2022-12-20	sputum	R	R	S	S	R
2022K316	Enterobacter cloacae	Enterobacter hormaechei	45	Children’s Hospital of Shanghai,China	2022-12-25	sputum	R	R	S	S	R
Note: R, resistant; I, intermediate; S, susceptible. -, unknown. NA, not available.

## Sheet: Table S3
Supplementary Table 3. Comparison of model performance between the Enterobacter cloacae Complex and Individual Species.
Antibiotic	Species	Strain(R|S)	No. of true resistance	No. of false resistance	No. of true susceptibility	No. of false susceptibility	Accuracy
imipenem	Enterobacter cloacae complex	176|470	156	30	440	20	0.9226
	Enterobacter hormaechei	154|376	140	28	348	14	0.9208
	Enterobacter roggenkampii	6|25	4	1	24	2	0.9032
	Enterobacter asburiae	5|21	2	0	21	3	0.8846
	Enterobacter kobei	4|13	3	0	13	1	0.9412
	Enterobacter cloacae	4|13	4	0	13	0	1
	Enterobacter ludwigii	2|8	2	0	8	0	1
	Enterobacter bugandensis	1|6	1	0	6	0	1
	Other	0|8	0	1	7	0	0.875
meropenem	Enterobacter cloacae complex	170|239	148	19	220	22	0.8998
	Enterobacter hormaechei	147|157	133	17	140	14	0.898
	Enterobacter roggenkampii	6|29	4	1	28	2	0.9143
	Enterobacter cloacae	4|13	3	0	13	1	0.9412
	Enterobacter asburiae	6|10	2	0	10	4	0.75
	Enterobacter kobei	4|11	3	0	11	1	0.9333
	Enterobacter ludwigii	1|9	1	0	9	0	1
	Enterobacter bugandensis	1|4	1	0	4	0	1
	Other	1|6	1	1	5	0	0.8571
ciprofloxacin	Enterobacter cloacae complex	256|433	215	65	368	41	0.8462
	Enterobacter hormaechei	208|337	181	58	279	27	0.844
	Enterobacter roggenkampii	12|24	10	1	23	2	0.9167
	Enterobacter asburiae	11|19	9	6	13	2	0.7333
	Enterobacter kobei	7|19	4	0	19	3	0.8846
	Enterobacter ludwigii	3|12	2	0	12	1	0.9333
	Enterobacter cloacae	9|9	7	0	9	2	0.8889
	Enterobacter bugandensis	0|8	0	0	8	0	1
	Other	6|5	2	0	5	4	0.6364
levofloxacin	Enterobacter cloacae complex	131|248	114	22	226	17	0.8971
	Enterobacter hormaechei	106|188	95	18	170	11	0.9014
	Enterobacter kobei	4|14	2	0	14	2	0.8889
	Enterobacter roggenkampii	6|12	5	1	11	1	0.8889
	Enterobacter cloacae	7|9	6	0	9	1	0.9375
	Enterobacter asburiae	5|10	4	3	7	1	0.7333
	Enterobacter ludwigii	0|8	0	0	8	0	1
	Enterobacter bugandensis	0|5	0	0	5	0	1
	Other	3|2	2	0	2	1	0.8
trimethoprim sulfamethoxazole	Enterobacter cloacae complex	140|213	122	15	198	18	0.9065
	Enterobacter hormaechei	117|145	110	14	131	7	0.9198
	Enterobacter roggenkampii	5|26	1	1	25	4	0.8387
	Enterobacter cloacae	8|7	7	0	7	1	0.9333
	Enterobacter asburiae	5|9	3	0	9	2	0.8571
	Enterobacter kobei	3|10	0	0	10	3	0.7692
	Enterobacter ludwigii	0|8	0	0	8	0	1
	Enterobacter bugandensis	0|5	0	0	5	0	1
	Other	2|3	1	0	3	1	0.8
True resistance, phenotypical AST is resistant and genotypic resistance is predicted. False resistance, phenotypical AST is susceptible and genotypic resistance is predicted. True susceptiblity,phenotypical AST is succeptible and genotpic susceptibility is predicted. False susceptibility, phenotypical AST is resistant and genotypic susceptibility is predicted.

## Sheet: Table S4
Supplementary Table 4. The contribution of selected antimicrobial resistance signatures to the Lasso regression classifier for five antibiotics in Enterobacter cloacae Complex.
Antibiotic	Number of markers(Original)	Number of markers(Clustered）	GF	gf_w	gf_ppv	GSF	gsf_w	gsf_ppv	GT	gt_w	gt_ppv	Model type	resolution demand
IPM	20	11	SFO	1	1.000(1/1)	SFO-1-like	1	1.000(1/1)	SFO-1	1	1.000(1/1)	homolog	GT
			NDM	1	1.000(61/61)	NDM-1-like	1	1.000(61/61)	NDM-1	1	1.000(59/59)	homolog	GF
							1	1.000(61/61)	NDM-5	1	1.000(2/2)	homolog	GF
			VIM	1e-06	0.889(8/9)	VIM-1-like	1e-06	0.889(8/9)	VIM-1	1	0.875(7/8)	homolog	GF
						VIM-1-like	1e-06	0.889(8/9)	VIM-4	1	1.000(1/1)	homolog	GF
			NMCA	1	1.000(4/4)	NmcA-like	1	1.000(2/2)	NmcA	1	1.000(2/2)	homolog	GF
						NmcR-like	1	1.000(4/4)	NmcR	1	1.000(4/4)	homolog	GF
			TLA	1	1.000(1/1)	TLA-3-like	1	1.000(1/1)	TLA-3	1	1.000(1/1)	homolog	GT
			LEN	1	1.000(1/1)	LEN-6-like	1	1.000(1/1)	LEN-6	1	1.000(1/1)	homolog	GF
			OXA	1e-06	0.615(83/135)	OXA-48-like	1	1.000(1/1)	OXA-48	1	1.000(1/1)	homolog	GF
			IMI	1	1.000(2/2)	IMI-1-like	1	1.000(2/2)	IMI-1	1	1.000(2/2)	homolog	GF
			KPC	1e-06	0.757(81/107)	KPC-2-like	1e-06	0.757(81/107)	KPC-2	1	0.829(29/35)	homolog	GF
						KPC-2-like	1e-06	0.757(81/107)	KPC-3	1	0.868(46/53)	homolog	GF
						KPC-2-like	1e-06	0.757(81/107)	KPC-4	1	0.278(5/18)	homolog	GF
						KPC-2-like	1e-06	0.757(81/107)	KPC-6	1	1.000(1/1)	homolog	GF
			IMP	1e-06	0.500(3/6)	IMP-4-like	1e-06	0.600(3/5)	IMP-26	1	0.500(1/2)	homolog	GF
						IMP-4-like	1e-06	0.600(3/5)	IMP-4	1	0.500(1/2)	homolog	GF
						IMP-4-like	1e-06	0.600(3/5)	IMP-70	1	1.000(1/1)	homolog	GF
						IMP-8-like	1e-06	0.000(0/1)	IMP-8	1	0.000(0/1)	homolog	GF
			FOX	1e-06	0.750(3/4)	FOX-5-like	1e-06	0.750(3/4)	FOX-5	1	0.750(3/4)	homolog	GF
MEM	7	15	NDM	1	1.000(53/53)	NDM-1-like	1	1.000(53/53)	NDM-1	1	1.000(49/49)	homolog	GF
						NDM-1-like	1	1.000(53/53)	NDM-4	1	1.000(1/1)	homolog	GF
						NDM-1-like	1	1.000(53/53)	NDM-5	1	1.000(4/4)	homolog	GF
			VIM	1e-06	0.500(1/2)	VIM-1-like	1e-06	0.000(0/1)	VIM-1	1	0.000(0/1)	homolog	GF
						VIM-2-like	1	1.000(1/1)	VIM-2	1	1.000(1/1)	homolog	GF
			NMCA	1	1.000(3/3)	NmcA-like	1	1.000(1/1)	NmcA	1	1.000(1/1)	homolog	GF
						NmcR-like	1	1.000(3/3)	NmcR	1	1.000(3/3)	homolog	GF
			LEN	1	1.000(1/1)	LEN-6-like	1	1.000(1/1)	LEN-6	1	1.000(1/1)	homolog	GF
			IMI	1	1.000(2/2)	IMI-1-like	1	1.000(2/2)	IMI-1	1	1.000(2/2)	homolog	GF
			KPC	1e-06	0.843(91/108)	KPC-2-like	1e-06	0.843(91/108)	KPC-2	1	0.758(25/33)	homolog	GF
						KPC-2-like	1e-06	0.843(91/108)	KPC-3	1	0.877(50/57)	homolog	GF
						KPC-2-like	1e-06	0.843(91/108)	KPC-4	1	0.882(15/17)	homolog	GF
						KPC-2-like	1e-06	0.843(91/108)	KPC-6	1	1.000(1/1)	homolog	GF
			IMP	1e-06	0.667(2/3)	IMP-13-like	1	1.000(1/1)	IMP-13	1	1.000(1/1)	homolog	GF
						IMP-4-like	1e-06	0.500(1/2)	IMP-26	1	0.500(1/2)	homolog	GF
CIP	11	2	GYRA	1e-06	0.490(240/490)	E.hormaechei_GYRA	1e-06	0.482(200/415)	E.hormaechei_gyrA:83(S->F)	1	0.733(63/86)	variant	VAR
						E.hormaechei_GYRA	1e-06	0.482(200/415)	E.hormaechei_gyrA:83(S->I)	1	0.962(51/53)	variant	VAR
						E.hormaechei_GYRA	1e-06	0.482(200/415)	E.hormaechei_gyrA:83(S->L)	1	1.000(18/18)	variant	VAR
						E.hormaechei_GYRA	1e-06	0.482(200/415)	E.hormaechei_gyrA:83(S->V)	1	1.000(1/1)	variant	VAR
						E.hormaechei_GYRA	1e-06	0.482(200/415)	E.hormaechei_gyrA:83(S->Y)	1	0.662(45/68)	variant	VAR
						E.hormaechei_GYRA	1e-06	0.482(200/415)	E.hormaechei_gyrA:84(A->P)	1	1.000(1/1)	variant	VAR
						E.hormaechei_GYRA	1e-06	0.482(200/415)	E.hormaechei_gyrA:87(D->A)	1	0.889(32/36)	variant	VAR
						E.hormaechei_GYRA	1e-06	0.482(200/415)	E.hormaechei_gyrA:87(D->E)	1	1.000(2/2)	variant	VAR
						E.hormaechei_GYRA	1e-06	0.482(200/415)	E.hormaechei_gyrA:87(D->G)	1	1.000(8/8)	variant	VAR
						E.hormaechei_GYRA	1e-06	0.482(200/415)	E.hormaechei_gyrA:87(D->H)	1	1.000(1/1)	variant	VAR
						E.hormaechei_GYRA	1e-06	0.482(200/415)	E.hormaechei_gyrA:87(D->N)	1	0.958(23/24)	variant	VAR
						E.hormaechei_GYRA	1e-06	0.482(200/415)	E.hormaechei_gyrA:87(D->V)	1	1.000(4/4)	variant	VAR
						E.hormaechei_GYRA	1e-06	0.482(200/415)	E.hormaechei_gyrA:87(D->Y)	1	0.000(0/1)	variant	VAR
						E.cloacae_GYRA	1e-06	0.667(10/15)	E.cloacae_gyrA:83(S->F)	1	1.000(1/1)	variant	VAR
						E.cloacae_GYRA	1e-06	0.667(10/15)	E.cloacae_gyrA:83(S->Y)	1	1.000(7/7)	variant	VAR
						E.cloacae_GYRA	1e-06	0.667(10/15)	E.cloacae_gyrA:83(S->I)	1	(0/0)	variant	VAR
						E.cloacae_GYRA	1e-06	0.667(10/15)	E.cloacae_gyrA:87(D->A)	1	1.000(6/6)	variant	VAR
						E.cloacae_GYRA	1e-06	0.667(10/15)	E.cloacae_gyrA:87(D->E)	1	(0/0)	variant	VAR
						E.cloacae_GYRA	1e-06	0.667(10/15)	E.cloacae_gyrA:87(D->G)	1	(0/0)	variant	VAR
						E.kobei_GYRA	1e-06	0.625(5/8)	E.kobei_gyrA:83(S->F)	1	1.000(4/4)	variant	VAR
						E.ludwigii_GYRA	1e-06	0.333(2/6)	E.ludwigii_gyrA:83(S->Y)	1	1.000(2/2)	variant	VAR
						E.ludwigii_GYRA	1e-06	0.333(2/6)	E.ludwigii_gyrA:87(D->G)	1	1.000(1/1)	variant	VAR
						E.bugandensis_GYRA	1e-06	0.250(1/4)	E.bugandensis_gyrA:83(S->I)	1	1.000(1/1)	variant	VAR
						E.asburiae_GYRA	1e-06	0.448(13/29)	E.asburiae_gyrA:83(T->I)	1	0.625(10/16)	variant	VAR
						E.roggenkampii_GYRA	1e-06	0.769(10/13)	E.roggenkampii_gyrA:83(T->I)	1	0.909(10/11)	variant	VAR
			PARC	1e-06	0.463(220/475)	E.hormaechei_PARC	1e-06	0.490(187/382)	E.hormaechei_parC:78(G->D)	1	1.000(1/1)	variant	VAR
						E.hormaechei_PARC	1e-06	0.490(187/382)	E.hormaechei_parC:80(S->I)	1	0.953(122/128)	variant	VAR
						E.hormaechei_PARC	1e-06	0.490(187/382)	E.hormaechei_parC:80(S->R)	1	1.000(4/4)	variant	VAR
						E.hormaechei_PARC	1e-06	0.490(187/382)	E.hormaechei_parC:84(E->K)	1	1.000(2/2)	variant	VAR
						E.cloacae_PARC	1e-06	0.667(8/12)	E.cloacae_parC:80(S->I)	1	1.000(6/6)	variant	VAR
						E.cloacae_PARC	1e-06	0.667(8/12)	E.cloacae_parC:84(E->Q)	1		variant	VAR
						E.asburiae_PARC	1e-06	0.421(8/19)	E.asburiae_parC:80(S->I)	1	1.000(1/1)	variant	VAR
						E.asburiae_PARC	1e-06	0.421(8/19)	E.asburiae_parC:80(S->R)	1	1.000(3/3)	variant	VAR
						E.asburiae_PARC	1e-06	0.421(8/19)	E.asburiae_parC:84(E->K)	1	1.000(1/1)	variant	VAR
						E.roggenkampii_PARC	1e-06	0.371(13/35)	E.roggenkampii_parC:80(S->I)	1	1.000(1/1)	variant	VAR
						E.roggenkampii_PARC	1e-06	0.371(13/35)	E.roggenkampii_parC:80(S->R)	1	1.000(1/1)	variant	VAR
						E.roggenkampii_PARC	1e-06	0.371(13/35)	E.roggenkampii_parC:84(E->K)	1	(0/0)	variant	VAR
LEV	6	2	GYRA	1e-06	0.461(124/269)	E.hormaechei_GYRA	1e-06	0.457(102/223)	E.hormaechei_gyrA:83(S->F)	1	0.849(45/53)	variant	VAR
						E.hormaechei_GYRA	1e-06	0.457(102/223)	E.hormaechei_gyrA:83(S->I)	1	0.941(32/34)	variant	VAR
						E.hormaechei_GYRA	1e-06	0.457(102/223)	E.hormaechei_gyrA:83(S->L)	1	1.000(11/11)	variant	VAR
						E.hormaechei_GYRA	1e-06	0.457(102/223)	E.hormaechei_gyrA:83(S->Y)	1	0.778(7/9)	variant	VAR
						E.hormaechei_GYRA	1e-06	0.457(102/223)	E.hormaechei_gyrA:83(S->V)	1	(0/0)	variant	VAR
						E.hormaechei_GYRA	1e-06	0.457(102/223)	E.hormaechei_gyrA:84(A->P)	1	1.000(1/1)	variant	VAR
						E.hormaechei_GYRA	1e-06	0.457(102/223)	E.hormaechei_gyrA:87(D->A)	1	0.892(33/37)	variant	VAR
						E.hormaechei_GYRA	1e-06	0.457(102/223)	E.hormaechei_gyrA:87(D->E)	1	0.667(2/3)	variant	VAR
						E.hormaechei_GYRA	1e-06	0.457(102/223)	E.hormaechei_gyrA:87(D->G)	1	1.000(2/2)	variant	VAR
						E.hormaechei_GYRA	1e-06	0.457(102/223)	E.hormaechei_gyrA:87(D->H)	1	1.000(1/1)	variant	VAR
						E.hormaechei_GYRA	1e-06	0.457(102/223)	E.hormaechei_gyrA:87(D->N)	1	1.000(9/9)	variant	VAR
						E.hormaechei_GYRA	1e-06	0.457(102/223)	E.hormaechei_gyrA:87(D->V)	1	(0/0)	variant	VAR
						E.hormaechei_GYRA	1e-06	0.457(102/223)	E.hormaechei_gyrA:87(D->Y)	1	(0/0)	variant	VAR
						E.cloacae_GYRA	1e-06	0.615(8/13)	E.cloacae_gyrA:83(S->Y)	1	1.000(7/7)	variant	VAR
						E.cloacae_GYRA	1e-06	0.615(8/13)	E.cloacae_gyrA:83(S->F)	1	(0/0)	variant	VAR
						E.cloacae_GYRA	1e-06	0.615(8/13)	E.cloacae_gyrA:83(S->I)	1	(0/0)	variant	VAR
						E.cloacae_GYRA	1e-06	0.615(8/13)	E.cloacae_gyrA:87(D->A)	1	1.000(6/6)	variant	VAR
						E.cloacae_GYRA	1e-06	0.615(8/13)	E.cloacae_gyrA:87(D->E)	1	(0/0)	variant	VAR
						E.cloacae_GYRA	1e-06	0.615(8/13)	E.cloacae_gyrA:87(D->G)	1	(0/0)	variant	VAR
						E.kobei_GYRA	1e-06	0.600(3/5)	E.kobei_gyrA:83(S->F)	1	1.000(2/2)	variant	VAR
						E.ludwigii_gyrA	1e-06	unknown	E.ludwigii_gyrA:83(S->Y)	1	(0/0)	variant	VAR
						E.ludwigii_gyrA	1e-06	unknown	E.ludwigii_gyrA:87(D->G)	1	(0/0)	variant	VAR
						E.bugandensis_gyrA	1e-06	unknown	E.bugandensis_gyrA:83(S->I)	1	(0/0)	variant	VAR
						E.asburiae_GYRA	1e-06	0.429(6/14)	E.asburiae_gyrA:83(T->I)	1	0.625(5/8)	variant	VAR
						E.roggenkampii_GYRA	1e-06	0.714(5/7)	E.roggenkampii_gyrA:83(T->I)	1	0.833(5/6)	variant	VAR
			PARC	1e-06	0.468(117/250)	E.hormaechei_PARC	1e-06	0.516(96/186)	E.hormaechei_parC:80(S->I)	1	0.931(81/87)	variant	VAR
						E.hormaechei_PARC	1e-06	0.516(96/186)	E.hormaechei_parC:80(S->R)	1	1.000(2/2)	variant	VAR
						E.hormaechei_PARC	1e-06	0.516(96/186)	E.hormaechei_parC:84(E->K)	1	1.000(1/1)	variant	VAR
						E.cloacae_PARC	1e-06	0.583(7/12)	E.cloacae_parC:80(S->I)	1	1.000(6/6)	variant	VAR
						E.cloacae_PARC	1e-06	0.583(7/12)	E.cloacae_parC:84(E->Q)	1	(0/0)	variant	VAR
						E.asburiae_PARC	1e-06	0.357(5/14)	E.asburiae_parC:80(S->R)	1	1.000(3/3)	variant	VAR
						E.asburiae_PARC	1e-06	0.357(5/14)	E.asburiae_parC:80(S->I)	1	(0/0)	variant	VAR
						E.asburiae_PARC	1e-06	0.357(5/14)	E.asburiae_parC:84(E->K)	1	(0/0)	variant	VAR
						E.roggenkampii_PARC	1e-06	0.444(8/18)	E.roggenkampii_parC:80(S->I)	1	1.000(1/1)	variant	VAR
						E.roggenkampii_PARC	1e-06	0.444(8/18)	E.roggenkampii_parC:80(S->R)	1	1.000(1/1)	variant	VAR
						E.roggenkampii_PARC	1e-06	0.444(8/18)	E.roggenkampii_parC:84(E->K)	1	(0/0)	variant	VAR
SXT	11	1	DFRA	1e-06	0.884(122/138)	dfr22-like	1	1.000(2/2)	dfr22	1	1.000(2/2)	homolog	VAR
						dfrA1-like	1e-06	0.750(3/4)	dfrA1	1	0.750(3/4)	homolog	VAR
						dfrA12-like	1	0.957(44/46)	dfrA12	1	0.957(44/46)	homolog	VAR
						dfrA14-like	1e-06	0.888(79/89)	dfrA14	1	0.888(79/89)	homolog	VAR
						dfrA15-like	1e-06	0.889(8/9)	dfrA15	1	0.889(8/9)	homolog	VAR
						dfrA16-like	1	1.000(3/3)	dfrA16	1	1.000(3/3)	homolog	VAR
						dfrA19-like	1	0.929(13/14)	dfrA19	1	0.929(13/14)	homolog	VAR
						dfrA21-like	1e-06	0.875(7/8)	dfrA21	1	0.875(7/8)	homolog	VAR
						dfrA25-like	1	1.000(1/1)	dfrA25	1	1.000(1/1)	homolog	VAR
						dfrA27-like	1	1.000(4/4)	dfrA27	1	1.000(4/4)	homolog	VAR
						dfrA8-like	1	1.000(2/2)	dfrA8	1	1.000(2/2)	homolog	VAR
Note: GF, Gene family; GSF, Gene subfamily; GT, gene type; VAR, varient. GF/GSF/GT_w, GF/GSF/GT weight coefficient. GF/GSF/GT_ppv, the probability that an isolate is phenotypically resistant when genotypic resistance is predicted by NGS for GF/GSF/GT. Resolution demand, the classification level defined as the resistance marker. The final resistance markers are labeled with bold red.

## Sheet: Table S5
Supplementary Table 5. Homology of the gyrA gene and polymorphisms at position 83 associated with quinolone resistance.
Species	GyrA			AA_locus		DNA_locus			PPV	No. of strains
	Wild-type	Identity(%)		83		247	248	249		Total	S:I:R:Unknown
E.hormaechei	ST1_2637_43(Ref)	100		TCC|S->TTC|F			C->T		0.733(63/86)	136	23:36:63:14
				TCC|S->TAC|Y			C->A		0.662(45/68)	114	23:26:45:20
				TCC|S->ATC|I		T->A	C->T		0.961(49/51)	75	2:7:49:17
				TCC|S->ATT|I		T->A	C->T	C->T	1(2/2)	2	0:0:2:0
				TCC|S->TTA|L			C->T	C->A	1(18/18)	24	0:1:18:5
				TCC|S->GTC|V		T->G	C->T		1(1/1)	2	0:1:1:0
E.cloacae	ST155_2637_1	93.364		TCC|S->TAC|Y			C->A		1(7/7)	9	0:0:7:2
				TCC|S->ATC|I		T->A	C->T		-	2	0:0:0:2
				TCC|S->TTC|F			C->T		1(1/1)	2	0:1:1:0
E.kobei	ST21_2637_7	94.312		TCC|S->TTC|F			C->T		1(4/4)	4	0:0:4:0
E.ludwigii	ST103_2637_2	92.871		TCC|S->TAC|Y			C->A		1(2/2)	2	0:0:2:0
E.bugandensis	ST156_2637_1	95.904		TCC|S->ATC|I		T->A	C->T		1(1/1)	1	0:0:1:0
E.roggenkampii	ST29_2637_6	92.378		ACC|T->ATC|I			C->T		0.909(10/11)	18	1:3:10:4
E.asburiae	ST49_2637_4	93.022		ACC|T->ATC|I			C->T		0.625(10/16)	21	6:5:10:0
				ACC|T->ACT|T				C->T	0(0/1)	1	1:0:0:0
Wild-type, gyrA gene sequence selected with susceptiblility to quinolone antibiotics. AA_locus, loci at the protein sequence level. DNA_locus, loci at the DNA sequence level.

## Sheet: Table S6
Supplementary Table 6. Comparative analysis of the performance of models constructed using a single gyrA template versus multiple template-based models.
		single-template							multiple-template
Antibiotic	Species	Strain(R|S)	No. of true resistance	No. of false resistance	No. of true susceptibility	No. of false susceptibility	Accuracy(%)		No. of true resistance	No. of false resistance	No. of true susceptibility	No. of false susceptibility	Accuracy(%)	new features
ciprofloxacin	Enterobacter cloacae complex	256|433	215	65	368	41	84.62		215	65	368	41	84.62
	Enterobacter hormaechei	208|337	181	58	279	27	84.4		181	58	279	27	84.4
	Enterobacter roggenkampii	12|24	10	1	23	2	91.67		10	1	23	2	91.67	E.roggenkampii_gyrA:83(T->I)
	Enterobacter asburiae	11|19	9	6	13	2	73.33		9	6	13	2	73.33	E.asburiae_gyrA:83(T->I)
	Enterobacter kobei	7|19	4	0	19	3	88.46		4	0	19	3	88.46
	Enterobacter cloacae	9|9	7	0	9	2	88.89		7	0	9	2	88.89
	Enterobacter ludwigii	3|12	2	0	12	1	93.33		2	0	12	1	93.33
	Enterobacter bugandensis	0|8	0	0	8	0	100		0	0	8	0	100
	Other	6|5	2	0	5	4	63.64		2	0	5	4	63.64
levofloxacin	Enterobacter cloacae complex	131|248	114	22	226	17	89.71		114	22	226	17	89.71
	Enterobacter hormaechei	106|188	95	18	170	11	90.14		95	18	170	11	90.14
	Enterobacter roggenkampii	6|12	5	1	11	1	88.89		5	1	11	1	88.89	E.roggenkampii_gyrA:83(T->I)
	Enterobacter kobei	4|14	2	0	14	2	88.89		2	0	14	2	88.89
	Enterobacter cloacae	7|9	6	0	9	1	93.75		6	0	9	1	93.75
	Enterobacter asburiae	5|10	4	3	7	1	73.33		4	3	7	1	73.33	E.asburiae_gyrA:83(T->I)
	Enterobacter ludwigii	0|8	0	0	8	0	100		0	0	8	0	100
	Enterobacter bugandensis	0|5	0	0	5	0	100		0	0	5	0	100
	Other	3|2	2	0	2	1	80		2	0	2	1	80

## Sheet: Table S7
Supplementary Table 7. Cut-off values for the mNGS-AST models in clinical samples.
Species	Antibiotic	Resistance prediction		Susceptibility prediction
		Threshold value for resistance prediction (Tr)		Minimum genome coverage required for susceptibility prediction	Threshold value for susceptibility prediction
Enterobacter cloacae complex	IPM	1		0.2X (16.5%)	1
	MEM	1		0.2X (16.5%)	1
	CIP	1		0.2X (16.5%)	1
	LEV	1		0.2X (16.5%)	1
	SXT	1		0.2X (16.5%)	1
Note: Minimum genome coverage required for susceptibility, the maximum value of truly detected genome coverage is in brackets.

## Sheet: Table S8
Supplementary Table 8. Detailed information of mNGS-AST prediction models on predicting susceptibility or resistance to different antibiotics in 104 retrospective clinical specimens.
Sample ID	Sample type	Source	CleanReads	NoHostRate(%)	NoHostReads	Possible pathogens detected by mNGS(Read number)	Targeted pathogen for AST prediction	Genome coverage(%)	Antibiotic	Detected_ARGs	Predict	Phenotypical AST	Consistence
SCH1	Sputum	Children’s Hospital of Shanghai	12011554	74.583	89583.4	Klebsiella pneumoniae 4032818 Enterobacter hormaechei 697466	Enterobacter_hormaechei	85.0515	IPM	OXA-48-like	R	R	Yes
									MEM	OXA-48-like	R	R	Yes
									CIP	ND	S	S	Yes
									LEV	ND	S	S	Yes
									SXT	dfrA14	R	R	Yes
SCH2	Sputum	Children’s Hospital of Shanghai	11388108	85.536	97405.9	Enterobacter hormaechei 5162135 Klebsiella pneumoniae 129636	Enterobacter_hormaechei	87.7643	IPM	NDM-5;OXA-48-like	R	R	Yes
									MEM	NDM-5;OXA-48-like	R	R	Yes
									CIP	ND	S	S	Yes
									LEV	ND	S	S	Yes
									SXT	dfrA12;dfrA14	R	R	Yes
SCH3	Sputum	Children’s Hospital of Shanghai	8440437	95.549	80652.2	Enterobacter hormaechei 9088582	Enterobacter_hormaechei	87.6426	IPM	ND	S	S	Yes
									MEM	ND	S	S	Yes
									CIP	ND	S	S	Yes
									LEV	ND	S	S	Yes
									SXT	ND	S	S	Yes
SCH4	Sputum	Children’s Hospital of Shanghai	7605170	97.13	73866.5	Enterobacter hormaechei 8553671 Staphylococcus aureus 1528	Enterobacter_hormaechei	87.662	IPM	NDM-1	R	R	Yes
									MEM	NDM-1	R	R	Yes
									CIP	ND	S	S	Yes
									LEV	ND	S	S	Yes
									SXT	dfrA14;dfrA12	R	R	Yes
SCH5	Sputum	Children’s Hospital of Shanghai	26468703	10.505	27805.5	Enterobacter hormaechei 15197 Human betaherpesvirus 5 3140	Enterobacter_hormaechei	23.45	IPM	ND	S	S	Yes
									MEM	ND	S	S	Yes
									CIP	ND	/	S	Unknown
									LEV	ND	/	S	Unknown
									SXT	ND	S	S	Yes
SCH7	Sputum	Children’s Hospital of Shanghai	6874894	98.108	67448.2	Enterobacter hormaechei 6271638	Enterobacter_hormaechei	76.6417	IPM	ND	S	S	Yes
									MEM	ND	S	S	Yes
									CIP	ND	S	S	Yes
									LEV	ND	S	S	Yes
									SXT	ND	S	S	Yes
SCH8	Sputum	Children’s Hospital of Shanghai	7773766	97.348	75679.6	Enterobacter hormaechei 9153109	Enterobacter_hormaechei	86.6541	IPM	ND	S	S	Yes
									MEM	ND	S	S	Yes
									CIP	ND	S	S	Yes
									LEV	ND	S	S	Yes
									SXT	ND	S	S	Yes
SCH9	Sputum	Children’s Hospital of Shanghai	21639881	46.673	101008	Enterobacter hormaechei 1607	/	2.3685	IPM	ND	/	S	Unknown
									MEM	ND	/	S	Unknown
									CIP	ND	/	S	Unknown
									LEV	ND	/	S	Unknown
									SXT	ND	/	S	Unknown
SCH11	Sputum	Children’s Hospital of Shanghai	14121068	82.174	116040	Klebsiella pneumoniae 736 Enterobacter hormaechei 2057	/	2.1063	IPM	ND	/	S	Unknown
									MEM	ND	/	S	Unknown
									CIP	ND	/	S	Unknown
									LEV	ND	/	S	Unknown
									SXT	ND	/	S	Unknown
SCH14	Sputum	Children’s Hospital of Shanghai	10302554	75.413	77691	Enterobacter asburiae 2350963 Staphylococcus aureus 88619	Enterobacter_asburiae	75.9502	IPM	ND	S	S	Yes
									MEM	ND	S	S	Yes
									CIP	E.asburiae_gyrA:83(T->I)	R	I	Yes
									LEV	E.asburiae_gyrA:83(T->I)	R	I	Yes
									SXT	ND	S	S	Yes
SCH16	Sputum	Children’s Hospital of Shanghai	20237133	9.944	20122.8	Staphylococcus aureus 19686 Stenotrophomonas maltophilia 4800 Enterobacter hormaechei 532 Human alphaherpesvirus 1 363 Human gammaherpesvirus 4 74 Human betaherpesvirus 7 4	Enterobacter_hormaechei	0.7449	IPM	ND	/	S	Unknown
									MEM	ND	/	S	Unknown
									CIP	ND	/	S	Unknown
									LEV	ND	/	S	Unknown
									SXT	dfrA19	R	S	No
SCH17	Sputum	Children’s Hospital of Shanghai	16458428	26.349	43367.1	Staphylococcus aureus 861366 Enterobacter hormaechei 86	/	0.0924	IPM	ND	/	S	Unknown
									MEM	ND	/	S	Unknown
									CIP	ND	/	S	Unknown
									LEV	ND	/	S	Unknown
									SXT	ND	/	S	Unknown
SCH18	Sputum	Children’s Hospital of Shanghai	24854332	16.93	42079.2	Enterobacter hormaechei 1561	/	2.7018	IPM	ND	/	S	Unknown
									MEM	ND	/	S	Unknown
									CIP	ND	/	S	Unknown
									LEV	ND	/	S	Unknown
									SXT	ND	/	S	Unknown
SCH19	Sputum	Children’s Hospital of Shanghai	14529217	40.235	58463.4	Enterobacter hormaechei 5220 Human betaherpesvirus 5 12656 Primate bocaparvovirus 1 6817 Betapolyomavirus quartihominis 1612 Torque teno virus 16 61	Enterobacter_hormaechei	4.9028	IPM	NDM	R	R	Yes
									MEM	NDM	R	R	Yes
									CIP	ND	/	S	Unknown
									LEV	ND	/	S	Unknown
									SXT	dfrA14;dfrA12	R	S	No
SCH20	Sputum	Children’s Hospital of Shanghai	21645833	29.227	63260.6	Enterobacter hormaechei 25	/	0.038	IPM	ND	/	S	Unknown
									MEM	ND	/	S	Unknown
									CIP	ND	/	S	Unknown
									LEV	ND	/	S	Unknown
									SXT	ND	/	S	Unknown
SCH21	Sputum	Children’s Hospital of Shanghai	10694241	14.728	15754.8	Enterobacter hormaechei 92 Klebsiella pneumoniae 15	/	0.0713	IPM	ND	/	S	Unknown
									MEM	ND	/	S	Unknown
									CIP	ND	/	S	Unknown
									LEV	ND	/	S	Unknown
									SXT	ND	/	S	Unknown
SCH22	Sputum	Children’s Hospital of Shanghai	9126103	15.111	13793.9	Enterobacter hormaechei 123	/	0.009	IPM	ND	/	S	Unknown
									MEM	ND	/	S	Unknown
									CIP	ND	/	S	Unknown
									LEV	ND	/	S	Unknown
									SXT	ND	/	S	Unknown
SCH25	Sputum	Children’s Hospital of Shanghai	8725590	14.507	12659.2	Staphylococcus aureus 316431 Enterobacter hormaechei 101 Human betaherpesvirus 5 33	/	0.0361	IPM	ND	/	S	Unknown
									MEM	ND	/	S	Unknown
									CIP	ND	/	S	Unknown
									LEV	ND	/	S	Unknown
									SXT	ND	/	S	Unknown
SCH28	Sputum	Children’s Hospital of Shanghai	10492229	58.441	61315.5	Enterobacter hormaechei 3675732 Mycoplasmoides pneumoniae 980	Enterobacter_hormaechei	76.8066	IPM	ND	S	S	Yes
									MEM	ND	S	S	Yes
									CIP	ND	S	S	Yes
									LEV	ND	S	S	Yes
									SXT	ND	S	S	Yes
SCH29	Sputum	Children’s Hospital of Shanghai	6728419	93.697	63038	Enterobacter hormaechei 42	/	0.007	IPM	ND	/	S	Unknown
									MEM	ND	/	S	Unknown
									CIP	ND	/	S	Unknown
									LEV	ND	/	S	Unknown
									SXT	ND	/	S	Unknown
SCH30	Sputum	Children’s Hospital of Shanghai	9545142	12.287	11740.3	Enterobacter hormaechei 166 Human mastadenovirus B 35694	/	0.0285	IPM	ND	/	S	Unknown
									MEM	ND	/	S	Unknown
									CIP	ND	/	S	Unknown
									LEV	ND	/	S	Unknown
									SXT	ND	/	R	Unknown
SCH31	Sputum	Children’s Hospital of Shanghai	8777108	6.547	5743.91	Enterobacter hormaechei 181 Human betaherpesvirus 5 12	/	0.0892	IPM	ND	/	R	Unknown
									MEM	ND	/	R	Unknown
									CIP	ND	/	S	Unknown
									LEV	ND	/	S	Unknown
									SXT	ND	/	R	Unknown
SCH32	Sputum	Children’s Hospital of Shanghai	5414246	94.046	50921	Enterobacter hormaechei 7736786	Enterobacter_hormaechei	87.396	IPM	ND	S	S	Yes
									MEM	ND	S	S	Yes
									CIP	ND	S	S	Yes
									LEV	ND	S	S	Yes
									SXT	ND	S	S	Yes
SCH33	Sputum	Children’s Hospital of Shanghai	10744159	39.129	42040.3	Enterobacter hormaechei 129 Human betaherpesvirus 5 51	/	0.0519	IPM	ND	/	S	Unknown
									MEM	ND	/	S	Unknown
									CIP	ND	/	S	Unknown
									LEV	ND	/	S	Unknown
									SXT	ND	/	S	Unknown
SCH34	Sputum	Children’s Hospital of Shanghai	10755244	21.043	22634.1	Enterobacter kobei 40	/	0.0583	IPM	ND	/	S	Unknown
									MEM	ND	/	S	Unknown
									CIP	ND	/	S	Unknown
									LEV	ND	/	S	Unknown
									SXT	ND	/	S	Unknown
SCH35	Sputum	Children’s Hospital of Shanghai	6401171	86.797	55558.8	Enterobacter kobei 8583127	Enterobacter_kobei	88.9912	IPM	ND	S	S	Yes
									MEM	ND	S	S	Yes
									CIP	ND	S	S	Yes
									LEV	ND	S	S	Yes
									SXT	ND	S	S	Yes
SCH36	Sputum	Children’s Hospital of Shanghai	7431432	80.764	60022.3	Enterobacter_roggenkampii 3943701	Enterobacter_roggenkampii	85.3998	IPM	ND	S	S	Yes
									MEM	ND	S	S	Yes
									CIP	ND	S	S	Yes
									LEV	ND	S	S	Yes
									SXT	ND	S	S	Yes
SCH37	Sputum	Children’s Hospital of Shanghai	10342910	98.112	101474	Enterobacter cloacae complex 8508819	Enterobacter_roggenkampii	86.5885	IPM	ND	S	S	Yes
									MEM	ND	S	S	Yes
									CIP	ND	S	S	Yes
									LEV	ND	S	S	Yes
									SXT	ND	S	S	Yes
SCH38	Sputum	Children’s Hospital of Shanghai	6822456	98.374	67117.2	Enterobacter_roggenkampii 5339652	Enterobacter_roggenkampii	86.1016	IPM	ND	S	S	Yes
									MEM	ND	S	S	Yes
									CIP	ND	S	S	Yes
									LEV	ND	S	S	Yes
									SXT	ND	S	S	Yes
SCH40	Sputum	Children’s Hospital of Shanghai	6179362	98.329	60761.5	Enterobacter hormaechei 6267249	Enterobacter_hormaechei	76.5985	IPM	ND	S	S	Yes
									MEM	ND	S	S	Yes
									CIP	ND	S	S	Yes
									LEV	ND	S	S	Yes
									SXT	dfrA14	R	R	Yes
SCH41	Sputum	Children’s Hospital of Shanghai	5611060	96.454	54118.7	Enterobacter hormaechei 8806280	Enterobacter_hormaechei	85.0476	IPM	ND	S	S	Yes
									MEM	ND	S	S	Yes
									CIP	ND	S	S	Yes
									LEV	ND	S	S	Yes
									SXT	ND	S	S	Yes
SCH42	Sputum	Children’s Hospital of Shanghai	5928140	98.829	58585.8	Enterobacter hormaechei 8450135	Enterobacter_hormaechei	87.522	IPM	NDM	R	R	Yes
									MEM	NDM	R	R	Yes
									CIP	ND	S	S	Yes
									LEV	ND	S	S	Yes
									SXT	dfrA14;dfrA12	R	R	Yes
SCH43	Sputum	Children’s Hospital of Shanghai	5876685	90.785	53351.6	Enterobacter hormaechei 7628740	Enterobacter_hormaechei	87.4633	IPM	NDM	R	R	Yes
									MEM	NDM	R	R	Yes
									CIP	ND	S	S	Yes
									LEV	ND	S	S	Yes
									SXT	dfrA14;dfrA12	R	R	Yes
SCH44	Sputum	Children’s Hospital of Shanghai	8263965	88.424	73072.4	Enterobacter asburiae 368427 Elizabethkingia anophelis 66915	Enterobacter_asburiae	31.7474	IPM	ND	S	S	Yes
									MEM	ND	S	S	Yes
									CIP	ND	/	S	Unknown
									LEV	ND	/	S	Unknown
									SXT	ND	S	S	Yes
SCH45	Sputum	Children’s Hospital of Shanghai	9435733	80.398	75865.5	Stenotrophomonas maltophilia 4089446 Enterobacter hormaechei 478221 Pseudomonas aeruginosa 174213	Enterobacter_hormaechei	77.3212	IPM	ND	S	S	Yes
									MEM	ND	S	S	Yes
									CIP	ND	S	S	Yes
									LEV	ND	S	S	Yes
									SXT	ND	S	S	Yes
SCH46	Sputum	Children’s Hospital of Shanghai	20198132	97.677	197289	Enterobacter cloacae complex 4662917 Stenotrophomonas maltophilia 1253672	Enterobacter_hormaechei	88.111	IPM	ND	S	S	Yes
									MEM	ND	S	S	Yes
									CIP	ND	S	S	Yes
									LEV	ND	S	S	Yes
									SXT	ND	S	S	Yes
SCH47	Sputum	Children’s Hospital of Shanghai	9830902	97.812	96162.1	Enterobacter hormaechei 9217366	Enterobacter_hormaechei	88.2093	IPM	ND	S	S	Yes
									MEM	ND	S	S	Yes
									CIP	ND	S	S	Yes
									LEV	ND	S	S	Yes
									SXT	ND	S	S	Yes
SCH48	Sputum	Children’s Hospital of Shanghai	8572357	94.175	80729.6	Enterobacter hormaechei 5548638 Moraxella catarrhalis 976 Human betaherpesvirus 5 24	Enterobacter_hormaechei	78.0658	IPM	ND	S	S	Yes
									MEM	ND	S	S	Yes
									CIP	ND	S	S	Yes
									LEV	ND	S	S	Yes
									SXT	ND	S	S	Yes
SCH49	Sputum	Children’s Hospital of Shanghai	9940131	97.7	97113.7	Enterobacter hormaechei 8550000	Enterobacter_hormaechei	88.5803	IPM	ND	S	S	Yes
									MEM	ND	S	S	Yes
									CIP	ND	S	S	Yes
									LEV	ND	S	S	Yes
									SXT	ND	S	S	Yes
SCH50	Sputum	Children’s Hospital of Shanghai	10249683	95.888	98287.6	Enterobacter hormaechei 7928142 Trichosporon asahii 61	Enterobacter_hormaechei	87.7796	IPM	NDM	R	R	Yes
									MEM	NDM	R	R	Yes
									CIP	ND	S	S	Yes
									LEV	ND	S	S	Yes
									SXT	dfrA14;dfrA12	R	R	Yes
SCH51	Sputum	Children’s Hospital of Shanghai	10041722	97.866	98271.8	Enterobacter hormaechei 8296014	Enterobacter_hormaechei	87.7874	IPM	NDM	R	R	Yes
									MEM	NDM	R	R	Yes
									CIP	ND	S	S	Yes
									LEV	ND	S	S	Yes
									SXT	dfrA14;dfrA12	R	R	Yes
SCH52	Sputum	Children’s Hospital of Shanghai	8503894	97.611	83002.5	Enterobacter hormaechei 8322621	Enterobacter_hormaechei	87.7134	IPM	NDM	R	R	Yes
									MEM	NDM	R	R	Yes
									CIP	ND	S	S	Yes
									LEV	ND	S	S	Yes
									SXT	dfrA14;dfrA12	R	R	Yes
SCH53	Sputum	Children’s Hospital of Shanghai	11952170	98.308	117504	Enterobacter hormaechei 8681882	Enterobacter_hormaechei	87.3767	IPM	ND	S	S	Yes
									MEM	ND	S	S	Yes
									CIP	ND	S	S	Yes
									LEV	ND	S	S	Yes
									SXT	ND	S	S	Yes
SCH54	Sputum	Children’s Hospital of Shanghai	19363681	34.803	67396.8	Enterobacter hormaechei 494139	Enterobacter_hormaechei	85.8879	IPM	ND	S	S	Yes
									MEM	ND	S	S	Yes
									CIP	ND	S	S	Yes
									LEV	ND	S	S	Yes
									SXT	ND	S	S	Yes
SCH55	Sputum	Children’s Hospital of Shanghai	11853409	97.983	116139	Enterobacter cloacae complex 9361157 Klebsiella quasipneumoniae 1813	Enterobacter_kobei	88.6249	IPM	ND	S	S	Yes
									MEM	ND	S	S	Yes
									CIP	ND	S	S	Yes
									LEV	ND	S	S	Yes
									SXT	ND	S	S	Yes
SCH56	Sputum	Children’s Hospital of Shanghai	8659360	97.867	84747.4	Enterobacter hormaechei 8604345	Enterobacter_hormaechei	87.7877	IPM	ND	S	S	Yes
									MEM	ND	S	S	Yes
									CIP	ND	S	S	Yes
									LEV	ND	S	S	Yes
									SXT	ND	S	S	Yes
SCH57	Sputum	Children’s Hospital of Shanghai	7264008	98.41	71490.4	Enterobacter hormaechei 4524651	Enterobacter_hormaechei	70.2281	IPM	ND	S	S	Yes
									MEM	ND	S	S	Yes
									CIP	ND	S	S	Yes
									LEV	ND	S	S	Yes
									SXT	ND	S	S	Yes
SCH58	Sputum	Children’s Hospital of Shanghai	6146349	97.457	59902.2	Enterobacter hormaechei 4531543 Klebsiella pneumoniae 16104	Enterobacter_hormaechei	69.6701	IPM	ND	S	S	Yes
									MEM	ND	S	S	Yes
									CIP	E.hormaechei_gyrA:83(S->I);E.hormaechei_parC:80(S->I)	R	R	Yes
									LEV	E.hormaechei_gyrA:83(S->I);E.hormaechei_parC:80(S->I)	R	R	Yes
									SXT	dfrA14	R	S	No
SCH59	Sputum	Children’s Hospital of Shanghai	8426551	97.518	82177	Enterobacter hormaechei 8829240 Human betaherpesvirus 5 22	Enterobacter_hormaechei	88.496	IPM	ND	S	S	Yes
									MEM	ND	S	S	Yes
									CIP	ND	S	S	Yes
									LEV	ND	S	S	Yes
									SXT	ND	S	S	Yes
SCH60	Sputum	Children’s Hospital of Shanghai	17525046	43.09	75513.1	Enterobacter hormaechei 1898431 Stenotrophomonas maltophilia 86800 Acinetobacter pittii 13575 Klebsiella pneumoniae 6059	Enterobacter_hormaechei	70.2959	IPM	ND	S	S	Yes
									MEM	ND	S	S	Yes
									CIP	ND	S	S	Yes
									LEV	ND	S	S	Yes
									SXT	ND	S	S	Yes
SCH61	Sputum	Children’s Hospital of Shanghai	7758264	98.858	76698.9	Enterobacter hormaechei 8338789	Enterobacter_hormaechei	85.9872	IPM	ND	S	S	Yes
									MEM	ND	S	S	Yes
									CIP	ND	S	S	Yes
									LEV	ND	S	S	Yes
									SXT	ND	S	S	Yes
SCH62	Sputum	Children’s Hospital of Shanghai	12309785	66.262	81567.3	Enterobacter hormaechei 5450406 Klebsiella pneumoniae 165163	Enterobacter_hormaechei	89.3898	IPM	ND	S	S	Yes
									MEM	ND	S	S	Yes
									CIP	ND	S	S	Yes
									LEV	ND	S	S	Yes
									SXT	ND	S	R	No
SCH63	Sputum	Children’s Hospital of Shanghai	7800789	95.732	74675.3	Enterobacter hormaechei 8299656	Enterobacter_hormaechei	86.1757	IPM	ND	S	S	Yes
									MEM	ND	S	S	Yes
									CIP	ND	S	S	Yes
									LEV	ND	S	S	Yes
									SXT	ND	S	S	Yes
SCH64	Sputum	Children’s Hospital of Shanghai	7228673	98.98	71544.9	Enterobacter hormaechei 4725258 Klebsiella pneumoniae 14584	Enterobacter_hormaechei	70.2989	IPM	ND	S	S	Yes
									MEM	ND	S	S	Yes
									CIP	ND	S	S	Yes
									LEV	ND	S	S	Yes
									SXT	ND	S	S	Yes
SCH65	Sputum	Children’s Hospital of Shanghai	12418426	76.838	95414.7	Enterobacter hormaechei 4701690	Enterobacter_hormaechei	87.945	IPM	ND	S	S	Yes
									MEM	ND	S	S	Yes
									CIP	ND	S	S	Yes
									LEV	ND	S	S	Yes
									SXT	ND	S	S	Yes
SCH66	Sputum	Children’s Hospital of Shanghai	10042191	98.829	99245.2	Enterobacter kobei 9585118	Enterobacter_kobei	86.5688	IPM	ND	S	S	Yes
									MEM	ND	S	S	Yes
									CIP	ND	S	S	Yes
									LEV	ND	S	S	Yes
									SXT	ND	S	S	Yes
SCH67	Sputum	Children’s Hospital of Shanghai	10977037	97.992	107559	Enterobacter hormaechei 6203804 Klebsiella pneumoniae 10249	Enterobacter_hormaechei	78.13	IPM	ND	S	S	Yes
									MEM	ND	S	S	Yes
									CIP	ND	S	S	Yes
									LEV	ND	S	S	Yes
									SXT	ND	S	S	Yes
SCH68	Sputum	Children’s Hospital of Shanghai	8001771	98.217	78591.6	Enterobacter hormaechei 8864738	Enterobacter_hormaechei	87.5595	IPM	ND	S	S	Yes
									MEM	ND	S	S	Yes
									CIP	ND	S	S	Yes
									LEV	ND	S	S	Yes
									SXT	ND	S	S	Yes
SCH69	Sputum	Children’s Hospital of Shanghai	6381851	98.458	62832.2	Enterobacter hormaechei 4712075	Enterobacter_hormaechei	70.0944	IPM	ND	S	S	Yes
									MEM	ND	S	S	Yes
									CIP	ND	S	S	Yes
									LEV	ND	S	S	Yes
									SXT	ND	S	S	Yes
SCH70	Sputum	Children’s Hospital of Shanghai	4704184	98.873	46511	Enterobacter hormaechei 9178906 Klebsiella pneumoniae 1837	Enterobacter_hormaechei	87.2868	IPM	ND	S	S	Yes
									MEM	ND	S	S	Yes
									CIP	ND	S	S	Yes
									LEV	ND	S	S	Yes
									SXT	dfrA14	R	R	Yes
SCH71	Sputum	Children’s Hospital of Shanghai	7217448	97.053	70048.5	Enterobacter hormaechei 8720850 Staphylococcus aureus 36556	Enterobacter_hormaechei	87.5257	IPM	ND	S	S	Yes
									MEM	ND	S	S	Yes
									CIP	ND	S	S	Yes
									LEV	ND	S	S	Yes
									SXT	dfrA14	R	R	Yes
SCH72	Sputum	Children’s Hospital of Shanghai	6283644	98.91	62149.3	Enterobacter asburiae 3191365	Enterobacter_asburiae	73.2086	IPM	ND	S	S	Yes
									MEM	ND	S	S	Yes
									CIP	ND	S	S	Yes
									LEV	ND	S	S	Yes
									SXT	ND	S	S	Yes
SCH73	Sputum	Children’s Hospital of Shanghai	6713122	98.786	66320.4	Enterobacter hormaechei 9148826	Enterobacter_hormaechei	88.6131	IPM	ND	S	S	Yes
									MEM	ND	S	S	Yes
									CIP	ND	S	S	Yes
									LEV	ND	S	S	Yes
									SXT	ND	S	S	Yes
SCH74	Sputum	Children’s Hospital of Shanghai	5726509	98.46	56385.6	Enterobacter asburiae 3763037	Enterobacter_asburiae	74.9846	IPM	ND	S	S	Yes
									MEM	ND	S	S	Yes
									CIP	ND	S	S	Yes
									LEV	ND	S	S	Yes
									SXT	ND	S	S	Yes
SCH75	Sputum	Children’s Hospital of Shanghai	6522793	98.726	64398.7	Enterobacter kobei 9437731	Enterobacter_kobei	86.9305	IPM	ND	S	S	Yes
									MEM	ND	S	S	Yes
									CIP	ND	S	S	Yes
									LEV	ND	S	S	Yes
									SXT	ND	S	S	Yes
SCH76	Sputum	Children’s Hospital of Shanghai	5623334	98.717	55510.8	Enterobacter asburiae 3599058	Enterobacter_asburiae	73.4957	IPM	ND	S	S	Yes
									MEM	ND	S	S	Yes
									CIP	ND	S	S	Yes
									LEV	ND	S	S	Yes
									SXT	ND	S	S	Yes
SCH77	Sputum	Children’s Hospital of Shanghai	7766288	98.52	76517	Enterobacter asburiae 3724042 Mycoplasmoides pneumoniae 6	Enterobacter_asburiae	75.7078	IPM	ND	S	S	Yes
									MEM	ND	S	S	Yes
									CIP	ND	S	S	Yes
									LEV	ND	S	S	Yes
									SXT	ND	S	S	Yes
SCH78	Sputum	Children’s Hospital of Shanghai	7951069	98.626	78417.2	Enterobacter hormaechei 8214823	Enterobacter_hormaechei	87.7781	IPM	ND	S	S	Yes
									MEM	ND	S	S	Yes
									CIP	ND	S	S	Yes
									LEV	ND	S	S	Yes
									SXT	ND	S	S	Yes
SCH79	Sputum	Children’s Hospital of Shanghai	8492729	98.683	83812.6	Enterobacter cloacae complex 6717083	Enterobacter_hormaechei	77.3953	IPM	IMP-26	R	R	Yes
									MEM	IMP-26	R	R	Yes
									CIP	ND	S	R	No
									LEV	ND	S	R	No
									SXT	dfrA19;dfrA27	R	R	Yes
SCH80	Sputum	Children’s Hospital of Shanghai	8141267	98.3	80032.5	Enterobacter cloacae complex 9892896	Enterobacter_hormaechei	87.1021	IPM	ND	S	S	Yes
									MEM	ND	S	S	Yes
									CIP	ND	S	S	Yes
									LEV	ND	S	S	Yes
									SXT	ND	S	S	Yes
SCH81	Sputum	Children’s Hospital of Shanghai	8590480	98.665	84763	Enterobacter cloacae complex 6566637 Klebsiella pneumoniae 108516	Enterobacter_hormaechei	77.5018	IPM	IMP-26	R	R	Yes
									MEM	IMP-26	R	R	Yes
									CIP	ND	S	S	Yes
									LEV	ND	S	S	Yes
									SXT	dfrA19;dfrA27	R	R	Yes
SCH82	Sputum	Children’s Hospital of Shanghai	6129818	98.227	60210.7	Enterobacter cloacae complex 7137221	Enterobacter_hormaechei	78.2844	IPM	NDM	R	R	Yes
									MEM	NDM	R	R	Yes
									CIP	E.hormaechei_gyrA:83(S->I);E.hormaechei_parC:80(S->I)	R	R	Yes
									LEV	E.hormaechei_gyrA:83(S->I);E.hormaechei_parC:80(S->I)	R	R	Yes
									SXT	ND	S	S	Yes
SCH83	Sputum	Children’s Hospital of Shanghai	8363808	98.464	82357	Enterobacter cloacae complex 6653939 Staphylococcus aureus 515	Enterobacter_hormaechei	77.4075	IPM	IMP-26	R	R	Yes
									MEM	IMP-26	R	R	Yes
									CIP	ND	S	S	Yes
									LEV	ND	S	S	Yes
									SXT	dfrA19;dfrA27	R	R	Yes
SCH84	Sputum	Children’s Hospital of Shanghai	8407290	98.371	82701.2	Enterobacter cloacae complex 6518248 Legionella pneumophila 3 Human mastadenovirus B 108	Enterobacter_hormaechei	76.7201	IPM	IMP-26	R	R	Yes
									MEM	IMP-26	R	R	Yes
									CIP	ND	S	S	Yes
									LEV	ND	S	S	Yes
									SXT	dfrA19;dfrA27	R	R	Yes
SCH85	Sputum	Children’s Hospital of Shanghai	6795013	98.451	66894.1	Enterobacter cloacae complex 6778383	Enterobacter_hormaechei	76.4541	IPM	IMP-26	R	R	Yes
									MEM	IMP-26	R	R	Yes
									CIP	ND	S	S	Yes
									LEV	ND	S	S	Yes
									SXT	dfrA19;dfrA27	R	R	Yes
SCH86	Sputum	Children’s Hospital of Shanghai	7247627	98.633	71482.1	Enterobacter cloacae complex 6742417	Enterobacter_hormaechei	76.5648	IPM	IMP-26	R	R	Yes
									MEM	IMP-26	R	R	Yes
									CIP	ND	S	S	Yes
									LEV	ND	S	S	Yes
									SXT	dfrA19;dfrA27	R	R	Yes
SCH87	Sputum	Children’s Hospital of Shanghai	8524122	98.25	83745.3	Enterobacter cloacae complex 6635433	Enterobacter_hormaechei	76.7679	IPM	IMP-26	R	R	Yes
									MEM	IMP-26	R	R	Yes
									CIP	ND	S	S	Yes
									LEV	ND	S	S	Yes
									SXT	dfrA19;dfrA27	R	R	Yes
SCH88	Sputum	Children’s Hospital of Shanghai	6181724	98.307	60769.6	Enterobacter cloacae complex 6758397	Enterobacter_hormaechei	76.3072	IPM	IMP-26	R	R	Yes
									MEM	IMP-26	R	R	Yes
									CIP	ND	S	S	Yes
									LEV	ND	S	S	Yes
									SXT	dfrA19;dfrA27	R	R	Yes
SCH89	Sputum	Children’s Hospital of Shanghai	7032143	98.411	69200.6	Enterobacter cloacae complex 6719747	Enterobacter_hormaechei	76.5395	IPM	IMP-26	R	R	Yes
									MEM	IMP-26	R	R	Yes
									CIP	ND	S	S	Yes
									LEV	ND	S	S	Yes
									SXT	dfrA19;dfrA27	R	R	Yes
SCH90	Sputum	Children’s Hospital of Shanghai	6003506	98.762	59289.8	Enterobacter cloacae complex 6750323	Enterobacter_hormaechei	76.258	IPM	IMP-26	R	R	Yes
									MEM	IMP-26	R	R	Yes
									CIP	ND	S	S	Yes
									LEV	ND	S	S	Yes
									SXT	dfrA19;dfrA27	R	R	Yes
SCH91	Sputum	Children’s Hospital of Shanghai	7144811	98.502	70375	Enterobacter cloacae complex 6963370	Enterobacter_hormaechei	76.4483	IPM	NDM-1	R	R	Yes
									MEM	NDM-1	R	R	Yes
									CIP	ND	S	S	Yes
									LEV	ND	S	S	Yes
									SXT	dfrA14	R	R	Yes
SCH92	Sputum	Children’s Hospital of Shanghai	7717516	96.98	74843.2	Enterobacter cloacae complex 5985527	Enterobacter_hormaechei	76.4992	IPM	IMP-26	R	R	Yes
									MEM	IMP-26	R	R	Yes
									CIP	ND	S	R	No
									LEV	ND	S	R	No
									SXT	dfrA19;dfrA27	R	R	Yes
SCH93	Sputum	Children’s Hospital of Shanghai	9064214	97.022	87946.5	Enterobacter cloacae complex 6319871	Enterobacter_hormaechei	76.8041	IPM	IMP-26	R	R	Yes
									MEM	IMP-26	R	R	Yes
									CIP	ND	S	S	Yes
									LEV	ND	S	S	Yes
									SXT	dfrA19;dfrA27	R	R	Yes
SCH94	Sputum	Children’s Hospital of Shanghai	6042431	98.107	59277.2	Enterobacter cloacae complex 9880070	Enterobacter_hormaechei	86.8614	IPM	ND	S	S	Yes
									MEM	ND	S	I	No
									CIP	ND	S	S	Yes
									LEV	ND	S	S	Yes
									SXT	ND	S	S	Yes
SCH95	Sputum	Children’s Hospital of Shanghai	6800221	87.756	59676.1	Enterobacter hormaechei 5434542 Human mastadenovirus B 3	Enterobacter_hormaechei	76.2167	IPM	NDM-1	R	R	Yes
									MEM	NDM-1	R	R	Yes
									CIP	E.hormaechei_gyrA:447(Q->K)	R	R	Yes
									LEV	E.hormaechei_gyrA:447(Q->K)	R	R	Yes
									SXT	DFRA	R	R	Yes
SCH96	Sputum	Children’s Hospital of Shanghai	6565055	98.691	64793	Enterobacter cloacae complex 6958836	Enterobacter_hormaechei	77.6068	IPM	NDM	R	R	Yes
									MEM	NDM	R	R	Yes
									CIP	ND	S	S	Yes
									LEV	ND	S	S	Yes
									SXT	dfrA12	R	R	Yes
SCH97	Sputum	Children’s Hospital of Shanghai	14517299	55.24	80194	Enterobacter cloacae complex 3359409 Staphylococcus aureus 1068 Human betaherpesvirus 7 7	Enterobacter_hormaechei	80.3849	IPM	ND	S	S	Yes
									MEM	ND	S	S	Yes
									CIP	ND	S	S	Yes
									LEV	ND	S	S	Yes
									SXT	ND	S	S	Yes
SCH98	Sputum	Children’s Hospital of Shanghai	6208456	98.556	61191.5	Enterobacter cloacae complex 7042122	Enterobacter_hormaechei	77.5407	IPM	NDM	R	R	Yes
									MEM	NDM	R	R	Yes
									CIP	ND	S	S	Yes
									LEV	ND	S	S	Yes
									SXT	dfrA12	R	R	Yes
SCH99	Sputum	Children’s Hospital of Shanghai	6374426	95.994	61188.2	Enterobacter hormaechei 8347017 Pneumocystis jirovecii 4	Enterobacter_hormaechei	87.4532	IPM	ND	S	S	Yes
									MEM	ND	S	S	Yes
									CIP	ND	S	S	Yes
									LEV	ND	S	S	Yes
									SXT	dfrA14	R	R	Yes
SCH100	Sputum	Children’s Hospital of Shanghai	5830192	98.565	57464.3	Enterobacter hormaechei 9291221	Enterobacter_hormaechei	88.5556	IPM	ND	S	S	Yes
									MEM	ND	S	S	Yes
									CIP	ND	S	S	Yes
									LEV	ND	S	S	Yes
									SXT	ND	S	S	Yes
SCH101	Sputum	Children’s Hospital of Shanghai	16646963	87.852	146254	Enterobacter hormaechei 100	/	0.1526	IPM	ND	/	S	Unknown
									MEM	ND	/	S	Unknown
									CIP	ND	/	S	Unknown
									LEV	ND	/	S	Unknown
									SXT	ND	/	S	Unknown
SCH102	Sputum	Children’s Hospital of Shanghai	9128690	92.239	84204.1	Enterobacter hormaechei 3890552 Bordetella pertussis 80851	Enterobacter_hormaechei	76.8989	IPM	ND	S	S	Yes
									MEM	ND	S	S	Yes
									CIP	ND	S	S	Yes
									LEV	ND	S	S	Yes
									SXT	ND	S	S	Yes
SCH103	Sputum	Children’s Hospital of Shanghai	8489572	97.289	82594.9	Enterobacter cloacae complex 6355706 Staphylococcus aureus 132311	Enterobacter_roggenkampii	84.1717	IPM	ND	S	S	Yes
									MEM	ND	S	S	Yes
									CIP	ND	S	S	Yes
									LEV	ND	S	S	Yes
									SXT	ND	S	S	Yes
CRE2	Sputum	Children’s Hospital of Shanghai	15748355	6.21738	979135	Enterobacter cloacae complex 116	/	0.0913	IPM	ND	/	R	Unknown
									MEM	ND	/	R	Unknown
									CIP	ND	/	R	Unknown
									LEV	ND	/	R	Unknown
									SXT	ND	/	R	Unknown
CRE4	Sputum	Children’s Hospital of Shanghai	12193115	26.4369	3223479	Staphylococcus aureus 1825337 Enterobacter cloacae complex 8060	Enterobacter_hormaechei	6.9548	IPM	NDM	R	R	Yes
									MEM	NDM	R	R	Yes
									CIP	ND	/	R	Unknown
									LEV	ND	/	R	Unknown
									SXT	dfrA12	R	R	Yes
CRE6	Sputum	Children’s Hospital of Shanghai	16736644	28.2859	4734111	Streptococcus pneumoniae 186021 Enterobacter hormaechei 37	/	0.0551	IPM	ND	/	R	Unknown
									MEM	ND	/	I	Unknown
									CIP	ND	/	S	Unknown
									LEV	ND	/	S	Unknown
									SXT	ND	/	R	Unknown
CRE8	Sputum	Children’s Hospital of Shanghai	22999337	4.25926	979602	Enterobacter cloacae complex 2798 Ureaplasma urealyticum 1	Enterobacter_hormaechei	1.8985	IPM	NDM	R	R	Yes
									MEM	NDM	R	R	Yes
									CIP	ND	/	S	Unknown
									LEV	ND	/	S	Unknown
									SXT	ND	/	S	Unknown
CRE9	Sputum	Children’s Hospital of Shanghai	19166206	10.6203	2035501	Enterobacter cloacae complex 35824 Stenotrophomonas maltophilia 11919 Klebsiella pneumoniae 1855 Acinetobacter baumannii 72	Enterobacter_hormaechei	25.9333	IPM	NDM	R	R	Yes
									MEM	NDM	R	R	Yes
									CIP	ND	/	S	Unknown
									LEV	ND	/	S	Unknown
									SXT	dfrA12	R	R	Yes
CRE10	Sputum	Children’s Hospital of Shanghai	11914180	31.0903	3704151	Salmonella enterica 442 Enterobacter cloacae complex 259	/	0.2008	IPM	ND	/	R	Unknown
									MEM	ND	/	R	Unknown
									CIP	ND	/	S	Unknown
									LEV	ND	/	S	Unknown
									SXT	ND	/	R	Unknown
CRE11	Sputum	Children’s Hospital of Shanghai	16743122	18.2722	3059330	Enterobacter cloacae complex 282801 Staphylococcus aureus 2464 Acinetobacter baumannii 798	Enterobacter_hormaechei	77.1769	IPM	NDM-1	R	R	Yes
									MEM	NDM-1	R	R	Yes
									CIP	ND	S	S	Yes
									LEV	ND	S	S	Yes
									SXT	dfrA12;dfrA14	R	R	Yes
CRE15	Sputum	Children’s Hospital of Shanghai	11505154	51.7617	5955267	Enterobacter cloacae complex 743 Pseudomonas aeruginosa 579 Acinetobacter baumannii 184	/	0.4241	IPM	ND	/	R	Unknown
									MEM	ND	/	R	Unknown
									CIP	ND	/	R	Unknown
									LEV	ND	/	R	Unknown
									SXT	ND	/	R	Unknown
CRE16	Sputum	Children’s Hospital of Shanghai	9910033	41.8557	4147918	Enterobacter cloacae complex 756900 Klebsiella pneumoniae 90543 Escherichia coli 47775 Acinetobacter baumannii 7106 Chlamidia trachomatis 57	Enterobacter_hormaechei	84.9466	IPM	NDM-1	R	R	Yes
									MEM	NDM-1	R	R	Yes
									CIP	ND	S	S	Yes
									LEV	ND	S	S	Yes
									SXT	dfrA14;dfrA12	R	R	Yes
CRE19	Sputum	Children’s Hospital of Shanghai	16565249	3.25057	538465	Enterobacter cloacae complex 720	/	0.5092	IPM	ND	/	R	Unknown
									MEM	ND	/	R	Unknown
									CIP	ND	/	S	Unknown
									LEV	ND	/	S	Unknown
									SXT	ND	/	S	Unknown
CRE22	Sputum	Children’s Hospital of Shanghai	14974952	28.3434	4244408	Mycobacterium tuberculosis complex 4	/	0.0533	IPM	ND	/	R	Unknown
									MEM	ND	/	R	Unknown
									CIP	ND	/	S	Unknown
									LEV	ND	/	S	Unknown
									SXT	ND	/	R	Unknown

## Sheet: Table S9
Supplementary Table 9. Turn-around time of phenotypic AST and mNGS-AST.
Sample_id	Sample_type	Turn-around time of phenotypic AST (h)	Turn-around time of mNGS-AST (h)
SCH1	Sputum	99.8	18
SCH2	Sputum	67.9	18
SCH3	Sputum	95.9	18
SCH5	Sputum	95.5	18
SCH4	Sputum	90.1	18
SCH7	Sputum	69.2	18
SCH8	Sputum	76.7	18
SCH9	Sputum	74	18
SCH11	Sputum	66.5	18
SCH14	Sputum	90.4	18
SCH16	Sputum	98.2	18
SCH17	Sputum	70.4	18
SCH18	Sputum	67.4	18
SCH19	Sputum	74.3	18
SCH20	Sputum	132.5	18
SCH21	Sputum	98.7	18
SCH22	Sputum	73.1	18
SCH25	Sputum	70.3	18
SCH28	BALF	110.5	18
SCH29	Sputum	75.8	18
SCH33	Sputum	69.8	18
SCH30	Sputum	92.7	18
SCH31	Sputum	90.4	18
SCH32	Sputum	76.6	18
SCH34	Sputum	91.8	18
SCH35	Sputum	66.6	18
SCH36	Sputum	66	18
SCH37	Sputum	73.2	18
SCH38	Sputum	89.9	18
SCH40	Sputum	72.6	18
SCH41	Sputum	109.5	18
SCH42	Sputum	79.5	18
SCH43	Sputum	71.4	18
SCH44	Sputum	109.4	18
SCH45	Sputum	65.2	18
SCH46	Sputum	73.8	18
SCH47	Sputum	95.4	18
SCH48	Sputum	95.8	18
SCH49	Sputum	69.5	18
SCH50	Sputum	77.3	18
SCH51	Sputum	70.2	18
SCH52	Sputum	73.8	18
SCH53	Sputum	124.4	18
SCH54	Sputum	97.2	18
SCH55	Sputum	73.7	18
SCH56	Sputum	71.6	18
SCH57	Sputum	122	18
SCH58	Sputum	92.3	18
SCH59	Sputum	70	18
SCH60	Sputum	121.5	18
SCH61	Sputum	84.4	18
SCH62	Sputum	72	18
SCH70	Sputum	97	18
SCH63	Sputum	69	18
SCH64	Sputum	78.7	18
SCH65	Sputum	72.3	18
SCH66	Sputum	83.5	18
SCH67	Sputum	90.3	18
SCH68	Sputum	96.3	18
SCH69	Sputum	95	18
SCH71	Sputum	118.3	18
SCH72	Sputum	106.1	18
SCH73	Sputum	91.8	18
SCH74	Sputum	118.8	18
SCH75	Sputum	73.6	18
SCH76	Sputum	98.4	18
SCH77	Sputum	114.4	18
SCH78	Sputum	75.2	18
SCH79	Sputum	93.7	18
SCH80	Sputum	97.1	18
SCH81	Sputum	74.7	18
SCH82	Sputum	95	18
SCH83	Sputum	93.6	18
SCH84	Sputum	70.1	18
SCH85	Sputum	72.5	18
SCH86	Sputum	93.3	18
SCH87	Sputum	71.3	18
SCH88	Sputum	72.5	18
SCH89	Sputum	103.2	18
SCH90	Sputum	66.9	18
SCH91	Sputum	118.4	18
SCH92	Sputum	76.4	18
SCH93	Sputum	71.8	18
SCH94	Sputum	119.3	18
SCH95	Sputum	92.9	18
SCH96	Sputum	71.8	18
SCH97	Sputum	98.1	18
SCH98	Sputum	72.2	18
SCH99	Sputum	116.7	18
SCH100	Sputum	99.2	18
SCH101	Sputum	68.9	18
SCH102	Sputum	111.8	18
SCH103	Sputum	74.1	18
CRE2	Sputum	66.5	17.5
CRE4	Sputum	73.7	17.5
CRE6	Sputum	147.5	17.5
CRE8	Sputum	96.8	17.5
CRE9	Sputum	94.7	17.5
CRE10	Sputum	74	17.5
CRE11	Sputum	76.7	17.5
CRE15	Sputum	74.7	17.5
CRE16	Sputum	109.5	17.5
CRE19	Sputum	115.3	17.5
CRE22	Sputum	99	17.5
Mean ± SD		87.59±18.03	17.95±0.15
